# Supplementary material for: LytTR Regulatory Systems: A potential new class of prokaryotic sensory system
Source: PLoS Genet. 2018 Oct 8;14(10):e1007709. doi: 10.1371/journal.pgen.1007709 (PMC6193735; doi:10.1371/journal.pgen.1007709)
Supplement: S2 Table — (XLSX) [file pgen.1007709.s006.xlsx]

## Sheet: Sheet1
Table S2. Primers used in this study.
Primer Name	Sequence 5'–3'	Purpose
RenG-F	GAAGGAGATGTTTAGAGAATGGCTAGTAA	Green renilla luciferase reporters
RenG-R	TTAGATAGAACGTTGCTCATTCTTCAA	Green renilla luciferase reporters
(RenG)erm-F	GTTTTGAAGAATGAGCAACGTTCTATCTAA GATATAATGGGAGATAAGACGGTTCG	Green renilla luciferase reporters
erm-R	TTATTTCCTCCCGTTAAATAATAGATAACTAT	Green renilla luciferase reporters
SMU294-LF	GCTGACAGTCCTTATATTCCCTCTTC	SMU_249/295 reporter and ifdLRS construction
SMU295(RenG)-R	ACTTATCAAAAAACGCCGTCAGTAAGAAGGAGATGTTTAGAGAATGGCTAGTAAAG	SMU_249/295 reporter
(erm)SMU295-RF	TAGTTATCTATTATTTAACGGGAGGAAATAA AGAAGGGAAATGTTACAATGAAAATTTT	SMU_249/295 reporter
SMU295-RR	GGTGAAGGAAATCCAACGATTATTT	SMU_249/295 reporter and ifdLRS construction
SMU294(RenG)-R	TAAAGAAGCTTTGAAAGGAATTCAATAAGAAGGAGATGTTTAGAGAATGGCTAGTAAAG	SMU_249/295 reporter
(erm)SMU294-RF	TTAATAGTTATCTATTATTTAACGGGAGGAAATAAAGCGCAGGAAATCAACTCACTTAT	SMU_249/295 reporter
SMU1070c-LF	CAAGTTGATATTGCTGGACATTTTG	SMU_1070c/1069c reporter and ifdLRS construction
SMU1069c(RenG)-R	CTAGCCATTCTCTAAACATCTCCTTCTCACTTCTTCTTTTTATAGTCTTCTAACAGTTG	SMU_1070c/1069c reporter
(erm)SMU1069c-RF	AATAGTTATCTATTATTTAACGGGAGGAAATAAGGATATGAGATGGAACATTCATCAAA	SMU_1070c/1069c reporter
SMU1070c-RR	CAGGATTCATTTCCTCAAGCTGTT	SMU_1070c/1069c reporter and ifdLRS construction
SMU1070c(RenG)-R	ACTTTACTAGCCATTCTCTAAACATCTCCTTCCTACTCTTCATCTTGACCTCTTTCCTG	SMU_1070c/1069c reporter
(erm)SMU1070c-RF	ATCTATTATTTAACGGGAGGAAATAAGATACTAATCGTTTAAATCAACTGTTAGAAGAC	SMU_1070c/1069c reporter
hdrRM159-LF	CGATGAAGATATTCAAACTATTCTCG	SMU_1854/1854 reporter
hdrM(RenG)-R	TTACTAGCCATTCTCTAAACATCTCCTTCTTAATATTGAATGTTTAGAGATCCCATAGC	SMU_1854/1854 reporter
(erm)hdrM-RF	TATCTATTATTTAACGGGAGGAAATAATGATATCTTACGCCTTTATTAGTAAATAATGC	SMU_1854/1854 reporter
hdrRM159-RR-2	ACCACTGCGTCAAACATTTGAT	SMU_1854/1854 reporter
hdrR(RenG)-R	CTAGCCATTCTCTAAACATCTCCTTCTCATAGTAAACTCCTTTTTTTCATAAGTAATTC	SMU_1854/1854 reporter
(erm)hdrR-RF	AATAGTTATCTATTATTTAACGGGAGGAAATAA ATTGACTGGAACAGTGGCTATGG	SMU_1854/1854 reporter
brsM-LF	GGTCACTAACAGCAACACCAACTG	SMU_2080/2081 reporter, ifdLRS, ifdLRS/brsRM-gusA and ifdLRS/brsRMp-gusA construction
brsM(RenG)-R	TTACTAGCCATTCTCTAAACATCTCCTTCTTATATTTGATGCAGCTTCTTATTGATTTT	SMU_2080/2081 reporter
(erm)brsM-RF	TTATCTATTATTTAACGGGAGGAAATAA TCTTTGAATTGTTTTAGTTTTAATATTAGGC	SMU_2080/2081 reporter
brsM-RR	TTATAAAGCTGCCCGTAAACGAG	SMU_2080/2081 reporter, ifdLRS, ifdLRS/brsRM-gusA and ifdLRS/brsRMp-gusA construction
brsR(RenG)-R	TTTACTAGCCATTCTCTAAACATCTCCTTCTTAAAGATTTAATTGTTCTTTGAAGCGTT	SMU_2080/2081 reporter
(erm)brsR-RF	TATCTATTATTTAACGGGAGGAAATAAAATCTTTGAATTGTTTTAGTTTTAATATTAGG	SMU_2080/2081 reporter
SMU433-LF	TGTCCGTCAAGATCTTTTGATTACAG	SMU_433/434 reporter and ifdLRS construction
SMU434-RR	ACATTCTGATGCAACCTATCAAGAAG	SMU_433/434 reporter and ifdLRS construction
hdrRupF	CACTTACTTGCGCAAGGAA	RMIFDC2, RpLuc, Rp+1luc, Rp-10mluc, RpDRmluc, RMlucIFDC2, hdrRMluc, dhdrMluc, dhdrMdDRluc and ifdLRS construction
hdrRupR-ldh	GAGTGTTATTGTTGCTCGGGTTTATTTTCTTTGTTGAGGAGCC	RMIFDC2 construction
hdrMdnF-erm	TATACTACTGACAGCTTCGGCTATGGGATCTCTAAACA	RMIFDC2 construction
hdrMdnR	AGGGCTGAGTCCTTTTAGTT	RMIFDC2, RpLuc, Rp+1luc, Rp-10mluc, RpDRmluc and ifdLRS construction
ldhF	CCGAGCAACAATAACACTC	RMIFDC2 construction
ermR	GAAGCTGTCAGTAGTATACC	RMIFDC2 construction
lucR-1856	TAGAGATCCCATAGCC TTCACGAACGAAAATCAAGC	RpLuc construction
1856F-luc	GATTTTCGTTCGTGAAGGCTATGGGATCTCTAAACA	RpLuc construction
(luc)hdrRp-R	GTCTTCCATATTTACCTCCT TGTATTAACTATAGCATAAAAAGGTTAAAAATGACCACTT	Rp+1luc construction
(luc)hdrRp-10-R	GTCTTCCATATTTACCTCCT TGTATTACAGCGCTACTAAAAAGGTTAAAAATGACCACTT	Rp-10mluc construction
(lucR)hdrMdn-F	GGGCGGAAAGTCCAAATTGTAA TGATATCTTATGCCTTTATTAGTA	Rp+1luc and Rp-10mluc construction
luc-F	AGGAGGTAAATATGGAAGACGCC	Rp+1luc and Rp-10mluc construction
luc-R	TTACAATTTGGACTTTCCGCCC	Rp+1luc and Rp-10mluc construction
(repeat-m)hdrR-LR	CATTTTTAATGTGATCTGAAG AACCATTAGTGATAAATGTTTATTTTC	RpDRmluc and dhdrMdDRluc construction
(repeat-m)hdrR-RF	CATTAAAAATGTAACAACCT TAGAAAAGTGGTCATTTTTAACCTT	RpDRmluc and dhdrMdDRluc construction
EMSA-hdrRp-F	TAATGGTTACCTCTTAGACATTAAAAATGACCACTTAATAGAAAAG	EMSA
EMSA-hdrRp-R	CTTTTCTATTAAGTGGTCATTTTTAATGTCTAAGAGGTAACCATTA	EMSA
EMSA-hdrRpm-F	TAATGGTTCTTCAGATCACATTAAAAATGTAACAACCTTAGAAAAG	EMSA, RpDRmluc and dhdrMdDRluc construction
EMSA-hdrRpm-R	CTTTTCTAAGGTTGTTACATTTTTAATGTGATCTGAAGAACCATTA	EMSA, RpDRmluc and dhdrMdDRluc construction
ermR-lucf	CGTCTTCCATATTTACCTCCTGAAGCTGTCAGTAGTATACCT	RMlucIFDC2 construction
lucF-erm	AGGTATACTACTGACAGCTTCAGGAGGTAAATATGGAAGACG	RMlucIFDC2 construction
lucmR	ATCTCTGGCATGCGAGAATCTG	hdrRMluc, RMlucIFDC2, dhdrMluc and dhdrMdDRluc construction
MterR-luc	CGTCTTCCATATTTACCTCCTTCATTAATATTGAATGTTTAGAGATCCC	hdrRMluc construction
lucF-Mter	GGGATCTCTAAACATTCAATATTAATGAAGGAGGTAAATATGGAAGAC	hdrRMluc construction
(spec)smu1853R	CTCCTCATCCTCTTCATCCTCTTC TTATTTTCTTTGTTGAGGAGCCAA	dhdrMluc construction
(spec)smu1853-hdrR-LF2	GATTAAGATACTGCCTACTAACTCC GAAAATAAACATTTATCACTAATGGTT	dhdrMluc construction
hdrM(TAA)R	CAAAAATAATTTTATTTCATAGTAAACTCCTTTTTTTC	dhdrMluc construction
hdrM(TAA)F	GAGTTTACTATGAAATAAAATTATTTTTGGTACGG	dhdrMluc construction
specF	GAAGAGGATGAAGAGGATGAGGAG	dhdrMluc construction
specR	GGAGTTAGTAGGCAGTATCTTAATC	dhdrMluc construction
hdrRF-NdeI	CGCATATGGAGACAAGATACATTTTTGAT	pEcROE construction
hdrRR-Hind	CCAAGCTTTAGTAAACTCCTTTTTTTCATA	pEcROE construction
ldhF-bamHI	GCCGGATCCCCGAGCAACAATAAC	pMOE and pJYROE construction
hdrRR-hindIII	CCCAAGCTTTCATAGTAAACTCCTTT	pJYROE construction
ldhR-speI	CGCACTAGTAACATCTCCTTATAATTT	pMOE construction
hdrMF-SpeI	GCCACTAGTGAAAAAAAGGAGTTTACTATGA	pMOE construction
hdrMR-EcoRI	GCCGAATTCATTAATATTGAATGTTTAGAGATCCC	pMOE construction
(IFDC2)433-LR	GCTATGAGTGTTATTGTTGCTCGGTCGAAATTTGTGAATCCTGTTCG	ifdLRS construction
(IFDC2)434-RF	GATAAATTATTAGGTATACTACTGACAGCTTC AAAGATTAATCAGGTCTTATCTGAGCG	ifdLRS construction
smu433-LR2	CTGTTCGAATTGACTTTCTACCAC	ifdLRS construction
smu434-RF2	GTGGTAGAAAGTCAATTCGAACAG AATCAGGTCTTATCTGAGCGCC	ifdLRS construction
(IFDC2)Smu1070c-LR	ATGAGTGTTATTGTTGCTCGG CCAATTTTAACTTCACGGACACTC	ifdLRS construction
(IFDC2)Smu1069c-RF	TAGGTATACTACTGACAGCTTC GATACTAATCGTTTAAATCAACTGT	ifdLRS construction
smu1070c-LR2	CCAATTTTAACTTCACGGACACTC	ifdLRS construction
smu1069c-RF2	GAGTGTCCGTGAAGTTAAAATTGG GATACTAATCGTTTAAATCAACTGT	ifdLRS construction
(IFDC2)smu294-LR	ATGAGTGTTATTGTTGCTCGGCATAGTACCCATTATAGCACAGC	ifdLRS construction
(IFDC2)smu294-RF	TAGGTATACTACTGACAGCTTCCCTGATATCCCGTCTCTTAGATC	ifdLRS construction
smu294-LR2	CATAGTACCCATTATAGCACAGC	ifdLRS construction
smu295-RF2	GCTGTGCTATAATGGGTACTATG CCTGATATCCCGTCTCTTAGATC	ifdLRS construction
hdrR-LR2	GCCACTGTTCCAGTCAAT GACCTCTACTGACTGATGTTTAGG	ifdLRS construction
hdrR-RF2	ATTGACTGGAACAGTGGCTATG	ifdLRS construction
(IFDC2)brsRM-LR	ATGAGTGTTATTGTTGCTCGG ATATGACGTGTATAGATTTGGAGT	ifdLRS construction
(IFDC2)brsRM-RF	TAGGTATACTACTGACAGCTTC ACCACTTCTCTTAGCCGGATCT	ifdLRS construction
brsR-LR2	GCTAAGAGAAGTGGT ATATGACGTGTATAGATTTGGAGT	ifdLRS construction
brsM-RF2	CTATACACGTCATAT ACCACTTCTCTTAGCCGGATCT	ifdLRS construction
kan-F	CCCAGGACAATAACCTTATAGC	Construction of LRS membrane protein deletion
kan-R	CTAGGTACTAAAACAATTCATCCAG	Construction of LRS membrane protein deletion
(kan)smu295-LR	GCTATAAGGTTATTGTCCTGGGccagtaagagccagtgtgcttg	Construction d295/433-434-RenG, d295/1070c-69c-RenG, d295/hdrRM-RenG, d295/brsRM-RenG
(kan)smu295-RF	CTGGATGAATTGTTTTAGTACCTAGggacaagaagcgcaggaaatc	Construction d295/433-434-RenG, d295/1070c-69c-RenG, d295/hdrRM-RenG, d295/brsRM-RenG
(kan)hdrM-LR	GCTATAAGGTTATTGTCCTGGG cagggccaacatcaacatgttg	Construction dhdrM/294-295-RenG, dhdrM/433-434-RenG, dhdrM/1070c-69c-RenG, dhdrM/brsRM-RenG
(kan)hdrM-RF	CTGGATGAATTGTTTTAGTACCTAGcgttacattgactggaacagtgg	Construction dhdrM/294-295-RenG, dhdrM/433-434-RenG, dhdrM/1070c-69c-RenG, dhdrM/brsRM-RenG
(kan)brsM-LR	GCTATAAGGTTATTGTCCTGGG ATTAAAGAACCGATTCCTATACC	Construction dbrsM/294-295-RenG, dbrsM/433-434-RenG, dbrsM/1070c-69c-RenG, dbrsM/hdrRM-RenG
(kan)brsM-RF	CTGGATGAATTGTTTTAGTACCTAG CACTGGTTTTACATGACTCGG	Construction dbrsM/294-295-RenG, dbrsM/433-434-RenG, dbrsM/1070c-69c-RenG, dbrsM/hdrRM-RenG
(gusA)brsRM-LR	GACGTAACATGTTCTAAACATCTCCTTA CAAAGATTATATTTGATGCAGCTTC	ifdLRS/brsRM-gusA and ifdLRS/brsRMp-gusA construction
(gusA)brsRM-RF	AGCAGGGAGGCAAACAATGA AGTTTTAATATTAGGCAGATGCAAG	ifdLRS/brsRM-gusA and ifdLRS/brsRMp-gusA construction
GusA-F	TAAGGAGATGTTTAGAACATGTTACGTC	ifdLRS/brsRM-gusA and ifdLRS/brsRMp-gusA construction
GusA-R	TCATTGTTTGCCTCCCTGCT	ifdLRS/brsRM-gusA and ifdLRS/brsRMp-gusA construction
MmeI-MGL-erm-F	ACAGGTTGGATGATAAGTCCCCGGTCT GACGGTTCGTGTTCGTGCTGAC	pT-MGL-erm
MmeI-MGL-erm-R	ACAGGTTGGATGATAAGTCCCCGGTCT GTAGGCGCTAGGGACCTCTTTAGC	pT-MGL-erm
