# Supplementary material for: LytTR Regulatory Systems: A potential new class of prokaryotic sensory system
Source: PLoS Genet. 2018 Oct 8;14(10):e1007709. doi: 10.1371/journal.pgen.1007709 (PMC6193735; doi:10.1371/journal.pgen.1007709)
Supplement: S3 Table — (XLSX) [file pgen.1007709.s007.xlsx]

## Sheet: Sheet1
Table S3. Global analysis of prokaryotic LRS operons
Query	Txid-Associated Organism Name	Accession	Membrane Protein Start	Membrane Protein End	Alignment Length	% Identity	% Positives	E-value	Domain Title	Domain Start	Domain End	Alignment Length	% Identity	E-value		LytTR Start	LytTR End	Alignment Length	% Identity	% Positives	% Coverage	E-value
SMU_1069c	Streptococcus mutans UA159	AE014133	1013869	1013426	148	100	100	1.48e-93	DUF3021	1013635	1013447	63	28.571	1.68e-05		1014386	1013862	175	100	100	100	1.73e-113
SMU_1069c	Streptococcus mutans UA159-FR	CP007016	1013752	1013309	148	100	100	1.48e-93	DUF3021	1013518	1013330	63	28.571	1.68e-05		1014269	1013745	175	100	100	100	3.11e-113
SMU_1069c	Streptococcus mutans GS-5	CP003686	997672	997229	148	100	100	1.48e-93	DUF3021	997438	997250	63	28.571	1.67e-05		998189	997665	175	99.429	99.43	100	1.35e-112
SMU_1069c	Streptococcus mutans	CP013237	608094	608537	148	100	100	1.48e-93	DUF3021	608328	608516	63	28.571	1.64e-05		607577	608101	175	99.429	99.43	100	2.11e-112
SMU_1069c	Streptococcus mutans	CP021318	820622	820179	148	100	100	1.85e-93	DUF3021	820388	820200	63	28.571	2e-05		821139	820615	175	97.143	99.43	100	3.59e-111
SMU_1069c	Streptococcus mutans NN2025	AP010655	1010293	1010736	148	100	100	1.85e-93	DUF3021	1010527	1010715	63	28.571	1.92e-05		1009776	1010300	175	97.143	99.43	100	3.68e-111
SMU_1069c	Streptococcus mutans LJ23	AP012336	1021815	1022258	148	99.324	100	6.33e-93	DUF3021	1022049	1022237	63	28.571	9.1e-06		1021298	1021822	175	97.143	98.86	100	1.19e-110
SMU_1069c	Streptococcus mutans ST6	AHST01000044	11236	10793	148	100	100	7.44e-93	DUF3021	11002	10814	63	28.571	3.41e-07		11753	11229	175	100	100	100	2.43e-114
SMU_1069c	Streptococcus mutans S1B	AHRC01000013	14977	14534	148	100	100	7.45e-93	DUF3021	14743	14555	63	28.571	3.72e-07		15494	14970	175	100	100	100	2.43e-114
SMU_1069c	Streptococcus mutans B102SM-B	ALYW01000010	18458	18015	148	100	100	7.45e-93	DUF3021	18224	18036	63	28.571	4e-07		18975	18451	175	100	100	100	4.53e-114
SMU_1069c	Streptococcus mutans TCI-148	AGKQ01000060	15203	14760	148	100	100	7.45e-93	DUF3021	14969	14781	63	28.571	4.51e-07		15720	15196	175	99.429	99.43	100	1.28e-113
SMU_1069c	Streptococcus mutans A9	AHRX01000010	30217	30660	148	100	100	7.45e-93	DUF3021	30451	30639	63	28.571	4.02e-07		29700	30224	175	100	100	100	2.02e-113
SMU_1069c	Streptococcus mutans TCI-267	AGME01000065	31041	30598	148	100	100	7.45e-93	DUF3021	30807	30619	63	28.571	3.59e-07		31558	31034	175	99.429	99.43	100	1.3e-112
SMU_1069c	Streptococcus mutans 11A1	AHRO01000055	18525	18082	148	100	100	7.45e-93	DUF3021	18291	18103	63	28.571	4.01e-07		19042	18518	175	99.429	99.43	100	1.51e-112
SMU_1069c	Streptococcus mutans TCI-173	AGLB01000057	28510	28067	148	100	100	7.45e-93	DUF3021	28276	28088	63	28.571	4.32e-07		29027	28503	175	99.429	99.43	100	1.51e-112
SMU_1069c	Streptococcus mutans 11VS1	AHRT01000029	14986	14543	148	100	100	7.45e-93	DUF3021	14752	14564	63	28.571	3.72e-07		15503	14979	175	99.429	99.43	100	2.73e-112
SMU_1069c	Streptococcus mutans SM4	AHTC01000010	30216	30659	148	100	100	7.45e-93	DUF3021	30450	30638	63	28.571	4.01e-07		29699	30223	175	97.143	99.43	100	2.96e-112
SMU_1069c	Streptococcus mutans NLML5	AHSI01000043	30215	30658	148	100	100	7.45e-93	DUF3021	30449	30637	63	28.571	4.02e-07		29698	30222	175	97.143	98.86	100	1.61e-111
SMU_1069c	Streptococcus mutans NFSM1	AHSG01000059	30213	30656	148	100	100	7.45e-93	DUF3021	30447	30635	63	28.571	3.72e-07		29696	30220	175	97.143	99.43	100	2.46e-111
SMU_1069c	Streptococcus mutans TCI-30	AGMN01000055	31967	31524	148	100	100	7.45e-93	DUF3021	31733	31545	63	28.571	4.88e-07		32484	31960	175	97.143	99.43	100	2.46e-111
SMU_1069c	Streptococcus mutans R221	AHRG01000049	18525	18082	148	100	100	7.45e-93	DUF3021	18291	18103	63	28.571	4.01e-07		19042	18518	175	97.143	98.86	100	3.23e-110
SMU_1069c	Streptococcus mutans TCI-149	AGKR01000059	15216	14773	148	100	100	7.46e-93	DUF3021	14982	14794	63	28.571	7.73e-07		15733	15209	175	99.429	99.43	100	1.28e-113
SMU_1069c	Streptococcus mutans N3209	AHSL01000025	30209	30652	148	100	100	7.46e-93	DUF3021	30443	30631	63	28.571	5.04e-07		29692	30216	175	99.429	99.43	100	1.83e-113
SMU_1069c	Streptococcus mutans 21	AHSZ01000020	31201	30758	148	100	100	7.46e-93	DUF3021	30967	30779	63	28.571	5.06e-07		31718	31194	175	99.429	99.43	100	1.83e-113
SMU_1069c	Streptococcus mutans NVAB	AHRW01000006	32808	32365	148	100	100	7.46e-93	DUF3021	32574	32386	63	28.571	5.07e-07		33325	32801	175	100	100	100	2.02e-113
SMU_1069c	Streptococcus mutans TCI-204	AGLK01000064	55443	55000	148	100	100	7.46e-93	DUF3021	55209	55021	63	28.571	5.62e-07		55960	55436	175	100	100	100	2.03e-113
SMU_1069c	Streptococcus mutans TCI-51	AGMQ01000030	15319	14876	148	100	100	7.46e-93	DUF3021	15085	14897	63	28.571	7.75e-07		15836	15312	175	100	100	100	2.03e-113
SMU_1069c	Streptococcus mutans SF12	AHRF01000003	30215	30658	148	100	100	7.46e-93	DUF3021	30449	30637	63	28.571	5.18e-07		29698	30222	175	100	100	100	4.89e-113
SMU_1069c	Streptococcus mutans TCI-179	AGLE01000064	5336	4893	148	100	100	7.46e-93	DUF3021	5102	4914	63	28.571	6.92e-07		5853	5329	175	99.429	99.43	100	1.3e-112
SMU_1069c	Streptococcus mutans TCI-162	AGKW01000067	5336	4893	148	100	100	7.46e-93	DUF3021	5102	4914	63	28.571	6.92e-07		5853	5329	175	99.429	99.43	100	1.3e-112
SMU_1069c	Streptococcus mutans TCI-154	AGKV01000060	15201	14758	148	100	100	7.46e-93	DUF3021	14967	14779	63	28.571	7.73e-07		15718	15194	175	99.429	99.43	100	1.3e-112
SMU_1069c	Streptococcus mutans TCI-163	AGKX01000044	17832	17389	148	100	100	7.46e-93	DUF3021	17598	17410	63	28.571	7.95e-07		18349	17825	175	99.429	99.43	100	1.3e-112
SMU_1069c	Streptococcus mutans SF1	AHSP01000031	30216	30659	148	100	100	7.46e-93	DUF3021	30450	30638	63	28.571	5.09e-07		29699	30223	175	97.143	99.43	100	2.96e-112
SMU_1069c	Streptococcus mutans	JVEO01000011	22425	22868	148	100	100	7.46e-93	DUF3021	22659	22847	63	28.571	5.78e-07		21908	22432	175	99.429	99.43	100	3.96e-112
SMU_1069c	Streptococcus mutans 2ST1	AHRN01000038	31201	30758	148	100	100	7.46e-93	DUF3021	30967	30779	63	28.571	5.06e-07		31718	31194	175	98.857	99.43	100	6.29e-112
SMU_1069c	Streptococcus mutans TCI-264	AGMD01000062	15218	14775	148	100	100	7.46e-93	DUF3021	14984	14796	63	28.571	7.74e-07		15735	15211	175	97.714	99.43	100	1.01e-111
SMU_1069c	Streptococcus mutans TCI-164	AGKY01000051	15218	14775	148	100	100	7.46e-93	DUF3021	14984	14796	63	28.571	7.74e-07		15735	15211	175	97.714	99.43	100	1.01e-111
SMU_1069c	Streptococcus mutans TCI-151	AGKS01000055	15230	14787	148	100	100	7.46e-93	DUF3021	14996	14808	63	28.571	7.74e-07		15747	15223	175	97.714	99.43	100	1.01e-111
SMU_1069c	Streptococcus mutans TCI-191	AGLG01000056	15327	14884	148	100	100	7.46e-93	DUF3021	15093	14905	63	28.571	7.74e-07		15844	15320	175	98.857	98.86	100	1.83e-111
SMU_1069c	Streptococcus mutans 11SSST2	AHRP01000017	30216	30659	148	100	100	7.46e-93	DUF3021	30450	30638	63	28.571	5.07e-07		29699	30223	175	96	99.43	100	1.34e-110
SMU_1069c	Streptococcus mutans TCI-116	AGKJ01000031	55298	54855	148	100	100	7.47e-93	DUF3021	55064	54876	63	28.571	1.1e-06		55815	55291	175	100	100	100	2e-114
SMU_1069c	Streptococcus mutans TCI-153	AGKU01000027	55296	54853	148	100	100	7.47e-93	DUF3021	55062	54874	63	28.571	1.14e-06		55813	55289	175	100	100	100	2e-114
SMU_1069c	Streptococcus mutans N66	AHSM01000015	18526	18083	148	100	100	7.47e-93	DUF3021	18292	18104	63	28.571	1.18e-06		19043	18519	175	100	100	100	2.44e-114
SMU_1069c	Streptococcus mutans	NBFE01000003	124517	124960	148	100	100	7.47e-93	DUF3021	124751	124939	63	28.571	1.43e-06		124000	124524	175	100	100	100	1.22e-113
SMU_1069c	Streptococcus mutans str. B16 P Sm1	ALZD01000042	5159	4716	148	100	100	7.47e-93	DUF3021	4925	4737	63	28.571	1.1e-06		5676	5152	175	100	100	100	1.43e-113
SMU_1069c	Streptococcus mutans SM6	AHSR01000004	18532	18089	148	100	100	7.47e-93	DUF3021	18298	18110	63	28.571	1.18e-06		19049	18525	175	99.429	99.43	100	1.57e-113
SMU_1069c	Streptococcus mutans TCI-196	AGLH01000047	31025	30582	148	100	100	7.47e-93	DUF3021	30791	30603	63	28.571	9.04e-07		31542	31018	175	100	100	100	2.03e-113
SMU_1069c	Streptococcus mutans TCI-239	AGLW01000044	31119	30676	148	100	100	7.47e-93	DUF3021	30885	30697	63	28.571	9.05e-07		31636	31112	175	100	100	100	2.03e-113
SMU_1069c	Streptococcus mutans TCI-85	AGMW01000026	54851	54408	148	100	100	7.47e-93	DUF3021	54617	54429	63	28.571	1.1e-06		55368	54844	175	100	100	100	2.03e-113
SMU_1069c	Streptococcus mutans TCI-92	AGMY01000025	55321	54878	148	100	100	7.47e-93	DUF3021	55087	54899	63	28.571	1.11e-06		55838	55314	175	100	100	100	2.03e-113
SMU_1069c	Streptococcus mutans TCI-82	AGMV01000025	55345	54902	148	100	100	7.47e-93	DUF3021	55111	54923	63	28.571	1.11e-06		55862	55338	175	100	100	100	2.03e-113
SMU_1069c	Streptococcus mutans TCI-399	AGMO01000025	55455	55012	148	100	100	7.47e-93	DUF3021	55221	55033	63	28.571	1.11e-06		55972	55448	175	100	100	100	2.03e-113
SMU_1069c	Streptococcus mutans TCI-243	AGLY01000027	55452	55009	148	100	100	7.47e-93	DUF3021	55218	55030	63	28.571	1.11e-06		55969	55445	175	100	100	100	2.03e-113
SMU_1069c	Streptococcus mutans TCI-242	AGLX01000025	55465	55022	148	100	100	7.47e-93	DUF3021	55231	55043	63	28.571	1.11e-06		55982	55458	175	100	100	100	2.03e-113
SMU_1069c	Streptococcus mutans TCI-169	AGKZ01000025	55463	55020	148	100	100	7.47e-93	DUF3021	55229	55041	63	28.571	1.11e-06		55980	55456	175	100	100	100	2.03e-113
SMU_1069c	Streptococcus mutans 8ID3	AHRB01000021	18527	18084	148	100	100	7.47e-93	DUF3021	18293	18105	63	28.571	1.21e-06		19044	18520	175	100	100	100	2.03e-113
SMU_1069c	Streptococcus mutans U138	AHSB01000008	127395	127838	148	100	100	7.47e-93	DUF3021	127629	127817	63	28.571	1.28e-06		126878	127402	175	100	100	100	2.03e-113
SMU_1069c	Streptococcus mutans A19	AHSA01000004	127392	127835	148	100	100	7.47e-93	DUF3021	127626	127814	63	28.571	1.28e-06		126875	127399	175	100	100	100	2.03e-113
SMU_1069c	Streptococcus mutans NFSM2	AHRV01000017	37293	36850	148	100	100	7.47e-93	DUF3021	37059	36871	63	28.571	1.35e-06		37810	37286	175	100	100	100	2.03e-113
SMU_1069c	Streptococcus mutans B85SM-B	ALZB01000037	48928	48485	148	100	100	7.47e-93	DUF3021	48694	48506	63	28.571	1.44e-06		49445	48921	175	99.429	99.43	100	3.41e-113
SMU_1069c	Streptococcus mutans B13Sm1	ALYP01000020	132513	132956	148	100	100	7.47e-93	DUF3021	132747	132935	63	28.571	1.5e-06		131996	132520	175	99.429	99.43	100	3.41e-113
SMU_1069c	Streptococcus mutans U2B	AGWE01000009	128381	128824	148	100	100	7.47e-93	DUF3021	128615	128803	63	28.571	1.37e-06		127864	128388	175	100	100	100	4.9e-113
SMU_1069c	Streptococcus mutans ATCC 25175	AOCB01000007	31173	30730	148	100	100	7.47e-93	DUF3021	30939	30751	63	28.571	1.65e-06		31690	31166	175	100	100	100	4.9e-113
SMU_1069c	Streptococcus mutans B111SM-A	ALZF01000028	184738	185181	148	100	100	7.47e-93	DUF3021	184972	185160	63	28.571	1.93e-06		184221	184745	175	99.429	99.43	100	1.08e-112
SMU_1069c	Streptococcus mutans TCI-219	AGLO01000067	31227	30784	148	100	100	7.47e-93	DUF3021	30993	30805	63	28.571	9.06e-07		31744	31220	175	99.429	99.43	100	1.3e-112
SMU_1069c	Streptococcus mutans M21	AHSD01000012	31246	30803	148	100	100	7.47e-93	DUF3021	31012	30824	63	28.571	1.29e-06		31763	31239	175	99.429	99.43	100	1.3e-112
SMU_1069c	Streptococcus mutans TCI-256	AGMB01000057	29688	29245	148	100	100	7.47e-93	DUF3021	29454	29266	63	28.571	8.93e-07		30205	29681	175	99.429	99.43	100	1.52e-112
SMU_1069c	Streptococcus mutans TCI-228	AGLU01000053	31028	30585	148	100	100	7.47e-93	DUF3021	30794	30606	63	28.571	9.05e-07		31545	31021	175	99.429	99.43	100	1.52e-112
SMU_1069c	Streptococcus mutans B09Sm1	ALYU01000101	14992	14549	148	100	100	7.47e-93	DUF3021	14758	14570	63	28.571	1.16e-06		15509	14985	175	97.714	99.43	100	2.27e-112
SMU_1069c	Streptococcus mutans TCI-145	AGKP01000051	31964	31521	148	100	100	7.47e-93	DUF3021	31730	31542	63	28.571	9.12e-07		32481	31957	175	97.143	99.43	100	2.44e-112
SMU_1069c	Streptococcus mutans TCI-123	AGKL01000056	31977	31534	148	100	100	7.47e-93	DUF3021	31743	31555	63	28.571	9.47e-07		32494	31970	175	97.143	99.43	100	2.44e-112
SMU_1069c	Streptococcus mutans	JWGS01000008	91572	92015	148	100	100	7.47e-93	DUF3021	91806	91994	63	28.571	1.17e-06		91055	91579	175	99.429	99.43	100	3.97e-112
SMU_1069c	Streptococcus mutans	JWGO01000002	50206	49763	148	100	100	7.47e-93	DUF3021	49972	49784	63	28.571	1.17e-06		50723	50199	175	99.429	99.43	100	3.97e-112
SMU_1069c	Streptococcus mutans TCI-70	AGMS01000051	27585	27142	148	100	100	7.47e-93	DUF3021	27351	27163	63	28.571	8.76e-07		28102	27578	175	97.714	99.43	100	1.01e-111
SMU_1069c	Streptococcus mutans SF14	AHSQ01000005	127043	127486	148	100	100	7.47e-93	DUF3021	127277	127465	63	28.571	1.65e-06		126526	127050	175	97.143	98.86	100	1.62e-111
SMU_1069c	Streptococcus mutans B23Sm1	ALZE01000058	125558	126001	148	100	100	7.47e-93	DUF3021	125792	125980	63	28.571	1.16e-06		125041	125565	175	97.143	99.43	100	1.74e-111
SMU_1069c	Streptococcus mutans B115SM-A	ALZH01000048	48917	48474	148	100	100	7.47e-93	DUF3021	48683	48495	63	28.571	1.43e-06		49434	48910	175	97.143	99.43	100	1.75e-111
SMU_1069c	Streptococcus mutans TCI-78	AGMU01000056	31963	31520	148	100	100	7.47e-93	DUF3021	31729	31541	63	28.571	9.12e-07		32480	31956	175	97.143	99.43	100	2.47e-111
SMU_1069c	Streptococcus mutans TCI-75	AGMT01000059	31966	31523	148	100	100	7.47e-93	DUF3021	31732	31544	63	28.571	9.12e-07		32483	31959	175	97.143	99.43	100	2.47e-111
SMU_1069c	Streptococcus mutans TCI-249	AGMA01000055	31961	31518	148	100	100	7.47e-93	DUF3021	31727	31539	63	28.571	9.12e-07		32478	31954	175	97.143	99.43	100	2.47e-111
SMU_1069c	Streptococcus mutans TCI-294	AGML01000052	31972	31529	148	100	100	7.47e-93	DUF3021	31738	31550	63	28.571	9.47e-07		32489	31965	175	97.143	99.43	100	2.47e-111
SMU_1069c	Streptococcus mutans TCI-177	AGLD01000056	31963	31520	148	100	100	7.47e-93	DUF3021	31729	31541	63	28.571	9.47e-07		32480	31956	175	97.143	99.43	100	2.47e-111
SMU_1069c	Streptococcus mutans B12Sm1	ALYQ01000044	37579	37136	148	100	100	7.47e-93	DUF3021	37345	37157	63	28.571	1.35e-06		38096	37572	175	97.143	98.86	100	7.26e-111
SMU_1069c	Streptococcus mutans TCI-170	AGLA01000045	31024	30581	148	100	100	7.47e-93	DUF3021	30790	30602	63	28.571	9.04e-07		31541	31017	175	97.143	98.86	100	1.34e-110
SMU_1069c	Streptococcus mutans	LGAC01000019	14797	14354	148	100	100	7.47e-93	DUF3021	14563	14375	63	28.571	1.44e-06		15314	14790	175	97.143	98.86	100	3.51e-110
SMU_1069c	Streptococcus mutans SA41	AHRE01000008	31037	30594	148	100	100	7.47e-93	DUF3021	30803	30615	63	28.571	1.32e-06		31553	31500	18	100	100	10	0.006
SMU_1069c	Streptococcus mutans DSM 20523	AQWT01000003	50182	49739	148	100	100	7.48e-93	DUF3021	49948	49760	63	28.571	2.64e-06		50699	50175	175	100	100	100	4.91e-113
SMU_1069c	Streptococcus mutans 5DC8	AOBX01000003	14949	14506	148	100	100	7.48e-93	DUF3021	14715	14527	63	28.571	2.69e-06		15466	14942	175	100	100	100	4.91e-113
SMU_1069c	Streptococcus mutans KK21	AOBY01000002	606639	606196	148	100	100	7.48e-93	DUF3021	606405	606217	63	28.571	1.34e-05		607156	606632	175	100	100	100	4.91e-113
SMU_1069c	Streptococcus mutans	LTAK01000012	117233	117676	148	100	100	7.48e-93	DUF3021	117467	117655	63	28.571	2.41e-06		116716	117240	175	99.429	99.43	100	1.11e-112
SMU_1069c	Streptococcus mutans	NBFI01000012	170377	170820	148	100	100	7.48e-93	DUF3021	170611	170799	63	28.571	2.82e-06		169860	170384	175	99.429	99.43	100	2.1e-112
SMU_1069c	Streptococcus mutans B	AHTB01000032	30205	30648	148	100	100	9.3e-93	DUF3021	30439	30627	63	28.571	4.29e-07		29688	30212	175	97.143	99.43	100	2.96e-112
SMU_1069c	Streptococcus mutans 15JP3	AHRJ01000019	30964	30521	148	100	100	9.31e-93	DUF3021	30730	30542	63	28.571	5.12e-07		31481	30957	175	97.143	99.43	100	2.46e-111
SMU_1069c	Streptococcus mutans NLML4	AHSH01000012	31315	30872	148	100	100	9.32e-93	DUF3021	31081	30893	63	28.571	5.85e-07		31832	31308	175	97.143	99.43	100	2.96e-112
SMU_1069c	Streptococcus mutans 2VS1	AHRS01000003	30203	30646	148	100	100	9.32e-93	DUF3021	30437	30625	63	28.571	5.85e-07		29686	30210	175	97.143	99.43	100	2.46e-111
SMU_1069c	Streptococcus mutans T4	AHSE01000004	32669	32226	148	100	100	9.32e-93	DUF3021	32435	32247	63	28.571	5.98e-07		33186	32662	175	96.571	99.43	100	1.16e-110
SMU_1069c	Streptococcus mutans TCI-138	AGKN01000065	15235	14792	148	100	100	9.33e-93	DUF3021	15001	14813	63	28.571	8.93e-07		15752	15228	175	97.143	99.43	100	2.43e-112
SMU_1069c	Streptococcus mutans TCI-101	AGKF01000072	15210	14767	148	100	100	9.33e-93	DUF3021	14976	14788	63	28.571	8.93e-07		15727	15203	175	97.143	99.43	100	2.43e-112
SMU_1069c	Streptococcus mutans TCI-152	AGKT01000053	15316	14873	148	100	100	9.33e-93	DUF3021	15082	14894	63	28.571	8.94e-07		15833	15309	175	97.143	99.43	100	2.43e-112
SMU_1069c	Streptococcus mutans TCI-125	AGKM01000057	27023	26580	148	100	100	9.33e-93	DUF3021	26789	26601	63	28.571	1.01e-06		27540	27016	175	97.143	99.43	100	2.43e-112
SMU_1069c	Streptococcus mutans 14D	AHSY01000002	126180	126623	148	100	100	9.33e-93	DUF3021	126414	126602	63	28.571	1.5e-06		125663	126187	175	97.143	99.43	100	2.97e-112
SMU_1069c	Streptococcus mutans NLML9	AHSJ01000019	31326	30883	148	100	100	9.33e-93	DUF3021	31092	30904	63	28.571	1.5e-06		31843	31319	175	97.143	99.43	100	2.97e-112
SMU_1069c	Streptococcus mutans B07Sm2	ALYT01000027	91013	91456	148	100	100	9.33e-93	DUF3021	91247	91435	63	28.571	1.33e-06		90496	91020	175	97.143	99.43	100	5.53e-112
SMU_1069c	Streptococcus mutans B07Sm2	ALYT01000023	90931	91374	148	100	100	9.33e-93	DUF3021	91165	91353	63	28.571	1.33e-06		90414	90938	175	97.143	99.43	100	5.53e-112
SMU_1069c	Streptococcus mutans B06Sm2	ALZA01000039	48151	47708	148	100	100	9.33e-93	DUF3021	47917	47729	63	28.571	1.34e-06		48668	48144	175	97.143	99.43	100	5.53e-112
SMU_1069c	Streptococcus mutans B88SM-A	ALZC01000035	31050	30607	148	100	100	9.33e-93	DUF3021	30816	30628	63	28.571	1.52e-06		31567	31043	175	97.143	99.43	100	1.75e-111
SMU_1069c	Streptococcus mutans TCI-62	AGMR01000066	15210	14767	148	100	100	9.33e-93	DUF3021	14976	14788	63	28.571	8.93e-07		15727	15203	175	97.143	99.43	100	2.47e-111
SMU_1069c	Streptococcus mutans TCI-292	AGMK01000068	15213	14770	148	100	100	9.33e-93	DUF3021	14979	14791	63	28.571	8.93e-07		15730	15206	175	97.143	99.43	100	2.47e-111
SMU_1069c	Streptococcus mutans TCI-289	AGMJ01000069	15213	14770	148	100	100	9.33e-93	DUF3021	14979	14791	63	28.571	8.93e-07		15730	15206	175	97.143	99.43	100	2.47e-111
SMU_1069c	Streptococcus mutans TCI-280	AGMI01000057	15210	14767	148	100	100	9.33e-93	DUF3021	14976	14788	63	28.571	8.93e-07		15727	15203	175	97.143	99.43	100	2.47e-111
SMU_1069c	Streptococcus mutans TCI-279	AGMH01000068	15212	14769	148	100	100	9.33e-93	DUF3021	14978	14790	63	28.571	8.93e-07		15729	15205	175	97.143	99.43	100	2.47e-111
SMU_1069c	Streptococcus mutans TCI-278	AGMG01000052	15201	14758	148	100	100	9.33e-93	DUF3021	14967	14779	63	28.571	8.93e-07		15718	15194	175	97.143	99.43	100	2.47e-111
SMU_1069c	Streptococcus mutans TCI-268	AGMF01000049	15203	14760	148	100	100	9.33e-93	DUF3021	14969	14781	63	28.571	8.93e-07		15720	15196	175	97.143	99.43	100	2.47e-111
SMU_1069c	Streptococcus mutans TCI-260	AGMC01000069	15210	14767	148	100	100	9.33e-93	DUF3021	14976	14788	63	28.571	8.93e-07		15727	15203	175	97.143	99.43	100	2.47e-111
SMU_1069c	Streptococcus mutans TCI-227	AGLT01000065	15210	14767	148	100	100	9.33e-93	DUF3021	14976	14788	63	28.571	8.93e-07		15727	15203	175	97.143	99.43	100	2.47e-111
SMU_1069c	Streptococcus mutans TCI-223	AGLR01000063	15210	14767	148	100	100	9.33e-93	DUF3021	14976	14788	63	28.571	8.93e-07		15727	15203	175	97.143	99.43	100	2.47e-111
SMU_1069c	Streptococcus mutans TCI-222	AGLQ01000059	26973	26530	148	100	100	9.33e-93	DUF3021	26739	26551	63	28.571	1.01e-06		27490	26966	175	97.143	99.43	100	2.47e-111
SMU_1069c	Streptococcus mutans TCI-202	AGLJ01000056	31030	30587	148	100	100	9.33e-93	DUF3021	30796	30608	63	28.571	1.04e-06		31547	31023	175	97.143	99.43	100	2.47e-111
SMU_1069c	Streptococcus mutans TCI-400	AGMP01000050	31953	31510	148	100	100	9.33e-93	DUF3021	31719	31531	63	28.571	1.05e-06		32470	31946	175	97.143	99.43	100	2.47e-111
SMU_1069c	Streptococcus mutans 3SN1	AHRM01000049	31317	30874	148	100	100	9.33e-93	DUF3021	31083	30895	63	28.571	1.07e-06		31834	31310	175	97.143	99.43	100	2.47e-111
SMU_1069c	Streptococcus mutans G123	AHSC01000003	126178	126621	148	100	100	9.33e-93	DUF3021	126412	126600	63	28.571	1.5e-06		125661	126185	175	97.143	99.43	100	2.47e-111
SMU_1069c	Streptococcus mutans W6	AHSO01000015	126185	126628	148	100	100	9.33e-93	DUF3021	126419	126607	63	28.571	1.38e-06		125947	126192	82	91.463	93.9	47	1.03e-43
SMU_1069c	Streptococcus mutans B082SM-A	ALYZ01000053	58852	58409	148	100	100	9.34e-93	DUF3021	58618	58430	63	28.571	1.75e-06		59369	58845	175	97.143	99.43	100	5.53e-112
SMU_1069c	Streptococcus mutans B107SM-B	ALYS01000057	58304	57861	148	100	100	9.34e-93	DUF3021	58070	57882	63	28.571	1.76e-06		58821	58297	175	97.143	99.43	100	5.53e-112
SMU_1069c	Streptococcus mutans PKUSS-HG01	AXSW01000006	49223	48780	148	100	100	9.34e-93	DUF3021	48989	48801	63	28.571	3.14e-06		49740	49216	175	97.143	99.43	100	5.53e-112
SMU_1069c	Streptococcus mutans PKUSS-LG01	AXSX01000004	471685	471242	148	100	100	9.34e-93	DUF3021	471451	471263	63	28.571	6.01e-06		472202	471678	175	97.143	99.43	100	5.54e-112
SMU_1069c	Streptococcus mutans	NBFA01000004	48943	48500	148	100	100	9.34e-93	DUF3021	48709	48521	63	28.571	1.69e-06		49460	48936	175	97.143	99.43	100	1.24e-111
SMU_1069c	Streptococcus mutans	NBFD01000001	170685	170242	148	100	100	9.34e-93	DUF3021	170451	170263	63	28.571	2.85e-06		171202	170678	175	97.143	99.43	100	1.24e-111
SMU_1069c	Streptococcus mutans	NBFK01000003	48943	48500	148	100	100	9.34e-93	DUF3021	48709	48521	63	28.571	1.69e-06		49460	48936	175	97.143	99.43	100	1.48e-111
SMU_1069c	Streptococcus mutans	NBFJ01000002	170691	170248	148	100	100	9.34e-93	DUF3021	170457	170269	63	28.571	2.85e-06		171208	170684	175	97.143	99.43	100	1.48e-111
SMU_1069c	Streptococcus mutans B114SM-A	ALZG01000051	39939	39496	148	100	100	9.34e-93	DUF3021	39705	39517	63	28.571	2.47e-06		40456	39932	175	97.143	99.43	100	1.75e-111
SMU_1069c	Streptococcus mutans AC4446	AOCA01000020	141335	140892	148	100	100	9.34e-93	DUF3021	141101	140913	63	28.571	2.1e-06		141852	141328	175	98.286	99.43	100	2.42e-111
SMU_1069c	Streptococcus mutans	BDOS01000001	992885	992442	148	100	100	9.35e-93	DUF3021	992651	992463	63	28.571	1.91e-05		993402	992878	175	97.143	99.43	100	1.24e-111
SMU_1069c	Streptococcus mutans TCI-11	AGKH01000072	31012	30569	148	100	100	1.45e-92	DUF3021	30778	30590	63	28.571	4.87e-07		31529	31005	175	97.143	99.43	100	2.43e-112
SMU_1069c	Streptococcus mutans TCI-96	AGMZ01000060	31025	30582	148	99.324	100	1.86e-92	DUF3021	30791	30603	63	28.571	8.87e-07		31542	31018	175	96.571	99.43	100	1.2e-111
SMU_1069c	Streptococcus mutans ST1	AHSS01000031	35352	35795	148	99.324	99.32	3.25e-92	DUF3021	35586	35774	63	28.571	2.67e-07		34835	35359	175	99.429	99.43	100	1.82e-113
SMU_1069c	Streptococcus mutans NMT4863	AHRZ01000002	127493	127936	148	99.324	99.32	3.25e-92	DUF3021	127727	127915	63	28.571	1.19e-06		126976	127500	175	97.143	98.86	100	1.34e-110
SMU_1069c	Streptococcus mutans M230	AHRH01000008	11236	10793	148	99.324	99.32	8.09e-92	DUF3021	11002	10814	63	30.159	6.4e-07		11753	11229	175	97.714	99.43	100	2.45e-111
SMU_1069c	Streptococcus mutans	NBFG01000015	179401	179844	148	93.919	96.62	5.04e-87	DUF3021	179644	179823	60	26.667	6.22e-06		178884	179408	175	97.143	98.86	100	1.86e-110
SMU_1069c	Streptococcus mutans	NBFB01000004	37963	37520	148	93.919	96.62	5.04e-87	DUF3021	37720	37541	60	26.667	4.92e-06		38480	37956	175	97.143	98.86	100	3.51e-110
SMU_1069c	Streptococcus mutans SM1	AHTD01000016	31306	30863	148	88.514	94.59	1.13e-83	DUF3021	31063	30884	60	23.333	4.62e-05		31823	31299	175	97.143	98.86	100	1.61e-111
SMU_1069c	Streptococcus mutans NV1996	AHSN01000012	4343	3900	148	88.514	94.59	1.13e-83	DUF3021	4100	3921	60	23.333	2.59e-05		4860	4336	175	96.571	98.86	100	3.88e-111
SMU_1069c	Streptococcus mutans	NBFF01000002	125527	125970	148	88.514	94.59	1.13e-83	DUF3021	125770	125949	60	23.333	9.86e-05		125010	125534	175	96.571	98.86	100	1.94e-110
SMU_1069c	Streptococcus mutans B04Sm5	ALYY01000069	4198	3755	148	88.514	94.59	1.34e-83	DUF3021	3955	3776	60	23.333	0.000624		4715	4191	175	90.286	96	100	1.19e-104
SMU_1069c	Streptococcus mutans 24	AHTE01000012	9516	9073	148	88.514	94.59	1.34e-83	DUF3021	9273	9094	60	23.333	0.000724		10033	9509	175	90.286	96	100	1.28e-103
SMU_1069c	Streptococcus mutans KK23	AOBZ01000020	14602	14159	148	88.514	94.59	1.35e-83	DUF3021	14359	14180	60	23.333	0.003		15119	14595	175	90.286	96	100	1.29e-103
SMU_1069c	Streptococcus mutans NCTC 11060	AOCC01000016	16265	15822	148	88.514	94.59	1.74e-83	DUF3021	16022	15843	60	23.333	3e-05		16782	16258	175	96.571	98.86	100	1.34e-110
SMU_1069c	Streptococcus mutans OMZ175	AHRI01000006	16259	15816	148	88.514	94.59	1.74e-83	DUF3021	16016	15837	60	23.333	3e-05		16776	16252	175	96	98.86	100	1.13e-109
SMU_1069c	Streptococcus mutans 66-2A	AHTA01000007	30909	30466	148	88.514	94.59	1.75e-83	DUF3021	30666	30487	60	23.333	3.94e-05		31426	30902	175	97.143	98.86	100	1.61e-111
SMU_1069c	Streptococcus mutans B084SM-A	ALYR01000061	54185	53742	148	88.514	94.59	1.75e-83	DUF3021	53942	53763	60	23.333	0.000116		54702	54178	175	96.571	98.86	100	7.26e-111
SMU_1069c	Streptococcus mutans	NBFH01000003	57036	56593	148	88.514	94.59	1.75e-83	DUF3021	56793	56614	60	23.333	0.000118		57553	57029	175	96	98.86	100	2.8e-110
SMU_1069c	Streptococcus mutans N34	AHSF01000033	30198	30641	148	88.514	94.59	1.75e-83	DUF3021	30441	30620	60	23.333	3.93e-05		29681	30205	175	96.571	98.86	100	3.23e-110
SMU_1069c	Streptococcus mutans U2A	AHSU01000001	98580	99023	148	88.514	94.59	1.75e-83	DUF3021	98823	99002	60	23.333	7.42e-05		98063	98587	175	96	98.86	100	1.13e-109
SMU_1069c	Streptococcus mutans	NFUJ01000019	28089	27646	148	88.514	94.59	1.8e-83	DUF3021	27846	27667	60	23.333	0.000498		28606	28082	175	95.429	98.29	100	1.54e-109
SMU_1069c	Streptococcus mutans	NBFC01000011	47218	46775	148	88.514	94.59	1.8e-83	DUF3021	46975	46796	60	23.333	0.000852		47735	47211	175	94.857	98.29	100	1.03e-108
SMU_1069c	Streptococcus mutans 1SM1	AHRK01000004	14986	14543	148	87.838	93.92	8.88e-83	DUF3021	14743	14564	60	23.333	2.91e-05		15503	14979	175	96.571	98.86	100	3.23e-110
SMU_1069c	Streptococcus mutans M2A	AHSK01000020	30213	30656	148	87.838	93.92	8.89e-83	DUF3021	30456	30635	60	23.333	3.97e-05		29696	30220	175	96.571	98.86	100	3.89e-111
SMU_1069c	Streptococcus mutans B05Sm11	ALYO01000021	48139	47696	148	87.838	93.92	8.89e-83	DUF3021	47896	47717	60	23.333	5.05e-05		48656	48132	175	96.571	98.86	100	7.25e-111
SMU_1069c	Streptococcus mutans B05Sm11	ALYO01000025	124998	125441	148	87.838	93.92	8.91e-83	DUF3021	125241	125420	60	23.333	0.000101		124481	125005	175	96.571	98.86	100	7.26e-111
SMU_1069c	Streptococcus mutans	NBTK02000001	1141505	1141948	148	87.838	93.92	8.92e-83	DUF3021	1141748	1141927	60	23.333	0.001		1141045	1141512	156	95.513	98.72	89	3.15e-97
SMU_1069c	Streptococcus mutans SA38	AHRD01000027	30200	30643	148	87.162	93.92	9.89e-83	DUF3021	30443	30622	60	23.333	5.59e-05		29683	30207	175	96.571	98.86	100	3.89e-111
SMU_1069c	Streptococcus mutans 4SM1	AHRL01000005	30195	30638	148	87.162	93.92	9.89e-83	DUF3021	30438	30617	60	23.333	5.6e-05		29678	30202	175	96.571	98.86	100	3.23e-110
SMU_1069c	Streptococcus mutans 15VF2	AHRR01000034	30210	30653	148	85.135	93.92	1.12e-80	DUF3021	30453	30632	60	23.333	0.001		29693	30217	175	90.286	95.43	100	1.22e-103
SMU_1069c	Streptococcus mutans 5SM3	AHRU01000048	11236	10793	148	85.135	93.24	1.46e-80	DUF3021	10993	10814	60	23.333	0.000368		11753	11229	175	89.714	95.43	100	5.86e-103
SMU_1069c	Streptococcus mutans B112SM-A	ALYX01000031	48276	47845	144	86.806	93.75	3.64e-80	DUF3021	48033	47854	60	23.333	0.000153		48793	48269	175	97.143	98.86	100	3.01e-111
SMU_1069c	Streptococcus mutans 4VF1	AHRQ01000072	15011	14568	148	83.784	93.24	3.02e-79	DUF3021	14768	14589	60	23.333	0.000342		15528	15004	175	91.429	96	100	7.3e-105
SMU_1069c	Streptococcus mutans NLML1	AHSW01000015	15011	14568	148	83.784	93.24	3.03e-79	DUF3021	14768	14589	60	23.333	0.000413		15528	15004	175	91.429	96	100	1.77e-104
SMU_1069c	Streptococcus mutans NLML8	AHSV01000025	15041	14613	143	87.413	93.71	2.95e-78	DUF3021	14813	14634	60	23.333	0.001		15574	15050	175	96.571	98.86	100	3.23e-110
SMU_1069c	Streptococcus mutans N29	AHRY01000054	18586	18143	148	81.081	91.22	8.74e-77	DUF3021	18343	18164	60	23.333	0.002		19103	18579	175	90.286	95.43	100	1.22e-103
SMU_1069c	Streptococcus mutans B24Sm2	ALYV01000061	49948	49505	148	81.081	91.89	2.12e-76	DUF3021	49705	49526	60	23.333	0.005		50465	49941	175	94.857	97.71	100	3.99e-109
SMU_1069c	Streptococcus mutans TCI-176	AGLC01000059	232	2	77	96.104	97.4	5.54e-48	DUF2154	47	118	29	24.138	0.26		284	225	20	95	95	11	2.09e-05
SMU_1069c	Streptococcus pantholopis	CP014699	64411	64848	149	46.309	69.13	4.83e-38	DUF3021	64654	64827	58	25.862	0.009		63951	64415	156	45.513	67.95	89	2.33e-40
SMU_1069c	Streptococcus orisasini	BCLE01000009	132523	132086	148	45.27	67.57	5.48e-34	DUF3021	132277	132107	57	22.807	0.01		132965	132516	150	49.333	72.67	86	2.28e-46
SMU_1069c	Streptococcus caballi DSM 19004	ARCA01000004	50992	51432	149	45.638	67.79	3.05e-33	DUF3021	51238	51411	58	17.241	0.008		50517	50999	162	50.617	70.99	93	1.76e-47
SMU_1069c	Streptococcus orisratti DSM 15617	ARCG01000023	2450	2890	149	43.624	67.79	2.1e-32	DUF3021	2519	2860	116	16.379	0.013		1975	2454	161	51.553	69.57	92	1.01e-47
SMU_1069c	Streptococcus orisratti DSM 15617	ARCG01000009	67742	68182	149	43.624	67.79	2.11e-32	DUF3021	67811	68152	116	16.379	0.021		67267	67746	161	51.553	69.57	92	1.01e-47
SMU_1069c	Streptococcus devriesei DSM 19639	AUIN01000009	344769	344329	149	46.309	66.44	3.54e-32	DUF3021	344523	344350	58	15.517	0.018		345226	344762	155	48.387	74.84	89	4.2e-48
SMU_1069c	Streptococcus ratti FA-1 = DSM 20564	AOCD01000182	23755	24192	149	42.282	64.43	4.96e-32	DUF3021	24001	24171	57	17.544	0.17		23298	23759	154	48.701	74.03	88	1.31e-47
SMU_1069c	Streptococcus sp. 'caviae'	MOWR01000003	112837	113274	149	42.953	64.43	7.17e-32	DUF3021	113083	113253	57	19.298	0.62		112380	112844	155	47.742	74.19	89	1.05e-46
SMU_1069c	Streptococcus minor DSM 17118	AQYB01000033	692798	692361	148	44.595	65.54	1.91e-31	DUF3021	692552	692382	57	17.544	0.27		693249	692791	153	45.098	72.55	87	3.47e-44
SMU_1069c	Streptococcus ovis DSM 16829	ARCH01000006	105520	105095	144	45.833	63.19	6.98e-31	DUF3021	105442	105104	115	22.609	0.8		105947	105513	145	48.276	70.34	83	3.56e-42
SMU_1069c	Streptococcus criceti HS-6	AEUV02000002	1682789	1682349	149	44.966	65.77	1.31e-30	DUF3021	1682732	1682370	123	17.886	0.003		1683246	1682782	155	51.613	72.9	89	2.09e-50
SMU_1069c	Lachnospiraceae bacterium UBA7199	DKUR01000054	47454	47888	147	42.857	65.31	3.73e-30	DUF3021	47700	47858	53	20.755	0.001		46988	47422	146	47.26	65.75	83	9.59e-36
SMU_1069c	Streptococcus sobrinus TCI-376	AGHF01000143	2060	1623	149	44.295	66.44	6.61e-30	DUF3021	1817	1644	58	24.138	2.89e-06		2517	2056	154	46.104	71.43	88	1.35e-45
SMU_1069c	Streptococcus sobrinus TCI-349	AGGW01000143	2060	1623	149	44.295	66.44	6.61e-30	DUF3021	1817	1644	58	24.138	2.89e-06		2517	2056	154	46.104	71.43	88	1.35e-45
SMU_1069c	Streptococcus sobrinus TCI-348	AGGV01000132	2069	1632	149	44.295	66.44	6.62e-30	DUF3021	1826	1653	58	24.138	3e-06		2526	2065	154	46.104	71.43	88	1.36e-45
SMU_1069c	Streptococcus sobrinus TCI-374	AGHE01000143	3443	3880	149	44.295	65.77	8.66e-30	DUF3021	3686	3859	58	25.862	2.26e-07		2986	3447	154	46.104	71.43	88	1.35e-45																					60.82	73	1.69e-19		DUF2154	15859	15734
SMU_1069c	Streptococcus varani	CTEN01000003	385259	384834	145	41.379	62.07	1.67e-29	DUF3021	385028	384855	58	13.793	0.058		385791	385264	176	42.614	67.61	97	7.3e-42
SMU_1069c	Streptococcus sobrinus TCI-61	AGGJ01000001	25659	25222	148	41.892	64.19	2.12e-29	DUF3021	25413	25243	57	24.561	1.73e-05		26116	25655	154	44.805	71.43	88	4.56e-42
SMU_1069c	Streptococcus sobrinus TCI-352	AGGX01000028	4472	4909	148	41.892	64.19	2.18e-29	DUF3021	4718	4888	57	24.561	3.73e-06		4014	4466	151	45.695	73.51	86	1.54e-45
SMU_1069c	Streptococcus sobrinus TCI-377	AGHG01000039	11506	11069	148	41.892	64.19	2.18e-29	DUF3021	11260	11090	57	24.561	3.03e-06		11982	11512	157	44.586	72.61	90	1.51e-44
SMU_1069c	Streptococcus sobrinus TCI-77	AGGK01000030	993	1430	148	41.892	64.19	2.19e-29	DUF3021	1239	1409	57	24.561	4.13e-06		535	987	151	45.695	73.51	86	4.96e-44
SMU_1069c	Streptococcus sobrinus TCI-357	AGGZ01000007	19020	19457	148	41.892	64.19	2.2e-29	DUF3021	19266	19436	57	24.561	8.82e-06		18562	19014	151	45.695	73.51	86	1.56e-45
SMU_1069c	Streptococcus sobrinus TCI-215	AGHU01000002	24368	24805	148	41.892	64.19	2.2e-29	DUF3021	24614	24784	57	24.561	8.24e-06		23910	24362	151	45.695	73.51	86	4.94e-45
SMU_1069c	Streptococcus sobrinus	NPOU01000001	713670	714107	148	41.892	64.19	2.22e-29	DUF3021	713916	714086	57	24.561	0.000403		713194	713664	157	43.949	72.61	90	2.94e-44
SMU_1069c	Streptococcus sobrinus TCI-342	AGGT01000141	2679	3116	148	41.892	64.19	2.85e-29	DUF3021	2925	3095	57	24.561	8.22e-07		2204	2683	160	43.75	70.62	91	2.19e-42
SMU_1069c	Streptococcus sobrinus TCI-355	AGGY01000004	21080	20643	148	41.892	64.19	2.98e-29	DUF3021	20834	20664	57	24.561	7.41e-06		21555	21076	160	43.75	70.62	91	2.31e-42
SMU_1069c	Streptococcus sobrinus W1703	AWVA01000102	44659	45096	148	41.892	64.19	2.98e-29	DUF3021	44905	45075	57	24.561	1.05e-05		44184	44663	160	43.75	70.62	91	5.6e-42
SMU_1069c	Streptococcus downei F0415	AEKN01000006	228743	228306	149	42.282	63.76	2.23e-27	DUF3021	228500	228327	58	24.138	1.7e-05		229200	228739	154	46.104	71.43	88	4.63e-44
SMU_1069c	Streptococcus sobrinus TCI-16	AGGD01000361	184	621	149	40.268	64.43	1.33e-26	DUF3021	250	600	119	20.168	0.000149		15	188	58	51.724	77.59	33	1.66e-14
SMU_1069c	Lachnospiraceae bacterium UBA1258	DBVS01000096	10793	10365	145	40.69	64.83	1.54e-26	DUF3021	10592	10383	70	25.714	2.28e-05		11253	10828	144	29.167	47.22	82	2.58e-12
SMU_1069c	Streptococcus sobrinus TCI-384	AGHI01000013	8629	8192	149	40.268	65.1	1.88e-25	DUF3021	8563	8213	117	20.513	0.005		9104	8625	160	44.375	70.62	91	1.58e-42
SMU_1069c	Streptococcus sobrinus TCI-160	AGHP01000239	1647	1210	149	40.268	64.43	2.74e-25	DUF3021	1581	1231	119	20.168	0.000402		1948	1643	102	49.02	75.49	58	1.79e-30
SMU_1069c	Streptococcus sobrinus TCI-53	AGGG01000194	2597	2160	149	40.268	64.43	2.97e-25	DUF3021	2531	2181	119	20.168	0.000694		3072	2593	160	43.75	70.62	91	2.77e-42
SMU_1069c	Streptococcus sobrinus TCI-194	AGHS01000163	781	344	149	40.268	64.43	3.03e-25	DUF3021	715	365	119	20.168	0.001		1256	777	160	43.75	70.62	91	2.8e-43
SMU_1069c	Streptococcus sobrinus TCI-175	AGHR01000163	790	353	149	40.268	64.43	3.05e-25	DUF3021	724	374	119	20.168	0.001		1265	786	160	43.75	70.62	91	2.86e-42
SMU_1069c	Streptococcus sobrinus TCI-367	AGHC01000137	2454	2017	149	40.268	64.43	3.08e-25	DUF3021	2388	2038	119	20.168	0.001		2929	2450	160	43.75	70.62	91	2.89e-42
SMU_1069c	Streptococcus sobrinus TCI-392	AGHJ01000108	1583	1146	149	40.268	64.43	3.1e-25	DUF3021	1517	1167	119	20.168	0.001		2058	1579	160	43.75	70.62	91	2.92e-42
SMU_1069c	Streptococcus sobrinus TCI-373	AGHD01000113	1168	1605	149	40.268	64.43	3.1e-25	DUF3021	1234	1584	119	20.168	0.001		693	1172	160	43.75	70.62	91	2.92e-42
SMU_1069c	Streptococcus sobrinus TCI-50	AGGF01000067	2668	2231	149	40.268	64.43	3.16e-25	DUF3021	2602	2252	119	20.168	0.002		3143	2664	160	43.75	70.62	91	2.99e-42
SMU_1069c	Streptococcus sobrinus TCI-9	AGGB01000043	10409	9972	149	40.268	64.43	3.16e-25	DUF3021	10343	9993	119	20.168	0.003		10884	10405	160	43.75	70.62	91	3e-42
SMU_1069c	Streptococcus sobrinus TCI-124	AGGS01000054	8252	7815	149	40.268	64.43	3.17e-25	DUF3021	8186	7836	119	20.168	0.003		8727	8248	160	43.75	70.62	91	2.27e-42
SMU_1069c	Streptococcus sobrinus DSM 20742 = ATCC 33478	AOCE01000007	12000	11563	149	40.268	64.43	3.17e-25	DUF3021	11934	11584	119	20.168	0.003		12475	11996	160	43.75	70.62	91	5.17e-42
SMU_1069c	Streptococcus sobrinus TCI-345	AGGU01000030	10411	9974	149	40.268	64.43	3.18e-25	DUF3021	10345	9995	119	20.168	0.003		10886	10407	160	43.75	70.62	91	3.02e-42
SMU_1069c	Streptococcus sobrinus TCI-172	AGHQ01000024	3026	3463	149	40.268	64.43	3.18e-25	DUF3021	3092	3442	119	20.168	0.004		2551	3030	160	43.75	70.62	91	3.02e-42
SMU_1069c	Streptococcus sobrinus TCI-107	AGGP01000023	8769	9206	149	40.268	64.43	3.19e-25	DUF3021	8835	9185	119	20.168	0.004		8312	8773	154	44.805	72.73	88	3.15e-43
SMU_1069c	Streptococcus sobrinus TCI-396	AGHL01000026	4334	3897	149	40.268	64.43	3.19e-25	DUF3021	4268	3918	119	20.168	0.004		4809	4330	160	43.75	70.62	91	3.03e-42
SMU_1069c	Streptococcus sobrinus TCI-54	AGGH01000011	17280	16843	149	40.268	64.43	3.19e-25	DUF3021	17214	16864	119	20.168	0.004		17755	17276	160	43.75	70.62	91	3.03e-42
SMU_1069c	Streptococcus sobrinus TCI-366	AGHB01000019	10261	10698	149	40.268	64.43	3.19e-25	DUF3021	10327	10677	119	20.168	0.005		9786	10265	160	43.75	70.62	91	3.04e-42
SMU_1069c	Streptococcus sobrinus TCI-2	AGHM01000007	2675	3112	149	40.268	64.43	3.2e-25	DUF3021	2741	3091	119	20.168	0.005		2218	2679	154	44.805	72.73	88	3.16e-43
SMU_1069c	Streptococcus sobrinus TCI-381	AGHH01000007	5299	4862	149	40.268	64.43	3.2e-25	DUF3021	5233	4883	119	20.168	0.006		5756	5295	154	44.805	72.73	88	3.17e-43
SMU_1069c	Streptococcus sobrinus TCI-89	AGGN01000012	21704	21267	149	40.268	64.43	3.2e-25	DUF3021	21638	21288	119	20.168	0.006		22179	21700	160	43.75	70.62	91	3.04e-42
SMU_1069c	Streptococcus sobrinus TCI-80	AGGM01000005	6362	6799	149	40.268	64.43	3.2e-25	DUF3021	6428	6778	119	20.168	0.006		5887	6366	160	43.75	70.62	91	3.04e-42
SMU_1069c	Streptococcus sobrinus TCI-79	AGGL01000021	5848	5411	149	40.268	64.43	3.2e-25	DUF3021	5782	5432	119	20.168	0.006		6323	5844	160	43.75	70.62	91	3.04e-42
SMU_1069c	Streptococcus sobrinus TCI-363	AGHA01000006	12121	11684	149	40.268	64.43	3.2e-25	DUF3021	12055	11705	119	20.168	0.006		12596	12117	160	43.75	70.62	91	3.05e-42
SMU_1069c	Streptococcus sobrinus TCI-28	AGGE01000006	29312	28875	149	40.268	64.43	3.21e-25	DUF3021	29246	28896	119	20.168	0.007		29787	29308	160	43.75	70.62	91	3.05e-42
SMU_1069c	Streptococcus sobrinus TCI-98	AGGO01000004	26276	26713	149	40.268	64.43	3.21e-25	DUF3021	26342	26692	119	20.168	0.008		25801	26280	160	43.75	70.62	91	3.06e-42
SMU_1069c	Streptococcus sobrinus TCI-200	AGHT01000002	21086	21523	149	40.268	64.43	3.22e-25	DUF3021	21152	21502	119	20.168	0.014		20611	21090	160	43.75	70.62	91	3.03e-43
SMU_1069c	Streptococcus sobrinus TCI-395	AGHK01000001	11458	11021	149	40.268	64.43	3.22e-25	DUF3021	11392	11042	119	20.168	0.014		11933	11454	160	43.75	70.62	91	3.07e-42
SMU_1069c	Streptococcus sobrinus TCI-13	AGGC01000001	54663	54226	149	40.268	64.43	3.22e-25	DUF3021	54597	54247	119	20.168	0.014		55138	54659	160	43.75	70.62	91	3.07e-42
SMU_1069c	Streptococcus sobrinus DSM 20742 = ATCC 33478	JMLC01000002	156769	156332	149	40.268	64.43	3.23e-25	DUF3021	156703	156353	119	20.168	0.039		157244	156765	160	43.75	70.62	91	1.64e-42
SMU_1069c	Streptococcus sobrinus TCI-118	AGHN01000001	94578	94141	149	40.268	64.43	3.23e-25	DUF3021	94512	94162	119	20.168	0.027		95053	94574	160	43.75	70.62	91	3.07e-42
SMU_1069c	Streptococcus sobrinus DSM 20742 = ATCC 33478	AUUD01000002	156548	156111	149	40.268	64.43	3.23e-25	DUF3021	156482	156132	119	20.168	0.039		157023	156544	160	43.75	70.62	91	5.61e-42
SMU_1069c	Streptococcus sobrinus TCI-56	AGGI01000040	88	525	149	40.268	64.43	3.43e-25	DUF3021	154	504	119	21.008	0.002		3	92	30	50	83.33	17	0.005
SMU_1069c	Lachnospiraceae bacterium 10-1	ASTF01000017	17251	16823	145	39.31	63.45	7.29e-25	DUF3021	17008	16847	54	20.37	0.01		17711	17268	151	44.371	63.58	86	3.17e-33
SMU_1069c	Butyrivibrio fibrisolvens 16/4	FP929036	743595	744026	146	36.301	58.9	8.82e-24	DUF3021	743655	744005	120	17.5	1.76e-05		743138	743590	151	37.748	53.64	86	2.29e-23
SMU_1069c	Lachnospiraceae bacterium YSD2013	FMTX01000007	71078	70665	140	37.857	60	3.65e-23	DUF3021	70838	70668	57	24.561	0.000567		71547	71116	144	35.417	61.81	82	1.76e-24
SMU_1069c	Lachnospiraceae bacterium P6A3	JNKP01000004	181811	181383	145	38.621	61.38	6.91e-23	DUF3021	181574	181401	58	25.862	0.00033		182274	181825	150	39.333	58	86	2.96e-27
SMU_1069c	Firmicutes bacterium CAG:534	CBHC010000053	2709	2281	145	33.793	57.93	8.28e-22	DUF3021	2496	2299	66	24.242	5.31e-05		3175	2744	144	38.194	59.72	82	1.1e-26
SMU_1069c	Lachnospiraceae bacterium UBA3632	DFKZ01000054	7966	8397	146	34.932	59.59	9.78e-22	DUF3021	8206	8379	58	22.414	0.00078		7506	7934	143	40.559	60.84	82	1.1e-29
SMU_1069c	Butyrivibrio sp. XPD2006	ATVT01000004	229200	228772	145	35.172	60	1.03e-21	DUF3021	229104	228790	106	24.528	3.81e-05		229678	229247	144	38.889	58.33	82	1.3e-26
SMU_1069c	Butyrivibrio sp. AC2005	AUJI01000034	28268	28696	145	35.172	62.07	2.16e-21	DUF3021	28328	28678	118	19.492	3.69e-05		27800	28234	145	40	61.38	83	5.55e-28
SMU_1069c	Butyrivibrio proteoclasticus	FOXO01000029	20936	20508	145	35.172	61.38	3.37e-21	DUF3021	20876	20526	118	19.492	7.39e-05		21397	20969	143	37.063	59.44	82	4.96e-25
SMU_1069c	Lachnospiraceae bacterium G11	FMWZ01000004	89981	90409	145	36.552	58.62	5.76e-21	DUF3021	90218	90391	58	25.862	0.036		89518	89946	143	37.063	61.54	82	1.57e-26
SMU_1069c	Butyrivibrio sp. NC3005	AUKC01000002	232500	232072	145	36.552	57.93	7.55e-21	DUF3021	232290	232090	67	26.866	0.004		232962	232534	143	37.762	59.44	82	2.7e-26
SMU_1069c	Butyrivibrio sp. FCS014	JAHA01000008	300933	300493	149	34.899	59.06	8.32e-21	DUF3021	300825	300511	106	21.698	0.000215		301411	300968	148	38.514	55.41	85	3.96e-26
SMU_1069c	Butyrivibrio sp. AE2015	ATVR01000021	28442	28014	145	35.172	61.38	9.05e-21	DUF3021	28382	28032	118	19.492	0.000627		28922	28476	149	36.242	57.72	85	1.67e-26
SMU_1069c	Butyrivibrio sp. VCB2001	AUIZ01000003	213775	213335	149	34.899	57.72	1.65e-20	DUF3021	213667	213353	106	22.642	3.82e-05		214241	213810	144	38.194	57.64	82	5.43e-25
SMU_1069c	Lachnospiraceae bacterium AC2028	JNJD01000009	192379	192807	145	35.172	57.93	1.72e-20	DUF3021	192616	192789	58	17.241	0.054		191913	192365	151	37.086	58.94	86	1.62e-26
SMU_1069c	Butyrivibrio sp. XBB1001	AUKA01000012	59258	58830	145	35.172	59.31	1.77e-20	DUF3021	59198	58848	118	19.492	0.00058		59739	59308	144	39.583	57.64	82	1.51e-25
SMU_1069c	Acetatifactor muris	OFSM01000017	52545	52117	145	37.931	57.93	2.71e-20	DUF3021	52284	52150	49	22.449	0.008		53138	52692	149	39.597	61.07	84	4.59e-30
SMU_1069c	Butyrivibrio sp. FCS006	AUKB01000012	268333	267893	149	34.899	57.72	2.84e-20	DUF3021	268225	267911	106	24.528	4.37e-05		268799	268368	144	38.194	57.64	82	3.95e-25
SMU_1069c	Butyrivibrio proteoclasticus FD2007	JHYH01000009	123879	123451	145	34.483	60	3.8e-20	DUF3021	123636	123469	56	23.214	0.00034		124341	123913	143	37.762	60.14	82	2.6e-27
SMU_1069c	Butyrivibrio fibrisolvens WTE3004	AUJV01000010	90115	90522	138	35.507	61.59	4.43e-20	DUF3021	90169	90519	118	20.339	1.16e-05		89648	90076	143	38.462	58.04	82	1.28e-24
SMU_1069c	Butyrivibrio fibrisolvens YRB2005	AUJA01000011	122334	121927	138	35.507	61.59	4.43e-20	DUF3021	122280	121930	118	20.339	1.23e-05		122801	122373	143	38.462	58.04	82	1.28e-24
SMU_1069c	Butyrivibrio sp. NC2007	ATWY01000013	3436	2996	149	34.899	56.38	5.13e-20	DUF3021	3328	3014	106	23.585	6.23e-05		3902	3471	144	38.194	57.64	82	1.67e-25
SMU_1069c	Butyrivibrio hungatei	CP017831	1084103	1084516	151	35.762	58.28	7.58e-20	DUF3021	1084340	1084513	58	24.138	0.002		1083637	1084068	144	40.972	59.03	82	2.66e-28
SMU_1069c	Butyrivibrio sp. Su6	FNUR01000003	111743	112171	145	35.172	59.31	8.74e-20	DUF3021	111803	112153	118	16.949	0.005		111263	111709	149	34.899	57.72	85	4.16e-24
SMU_1069c	Butyrivibrio sp. INlla14	FMVS01000003	26063	26491	145	34.483	58.62	1.61e-19	DUF3021	26123	26473	118	19.492	0.002		25582	26013	144	39.583	57.64	82	1.59e-25
SMU_1069c	Butyrivibrio sp. FC2001	AUJH01000018	48463	48035	145	35.172	59.31	1.64e-19	DUF3021	48403	48053	118	17.797	0.000765		48928	48497	144	36.111	61.11	82	1.43e-26
SMU_1069c	Butyrivibrio sp. XPD2002	AUIY01000006	138792	139220	145	35.172	59.31	1.64e-19	DUF3021	138852	139202	118	17.797	0.001		138327	138758	144	36.111	61.11	82	1.43e-26
SMU_1069c	Butyrivibrio fibrisolvens AB2020	ATVZ01000042	15736	16143	138	34.783	61.59	1.68e-19	DUF3021	15790	16140	118	20.339	4.2e-06		15269	15676	136	38.971	58.09	78	4.97e-23
SMU_1069c	Butyrivibrio sp. MC2021	JHXX01000001	615246	614824	143	34.965	57.34	1.81e-19	DUF3021	615012	614842	57	28.07	0.31		615713	615285	143	36.364	57.34	82	1.27e-21
SMU_1069c	Butyrivibrio fibrisolvens MD2001	AUKD01000002	71220	70804	141	34.043	60.99	1.84e-19	DUF3021	71157	70807	118	20.339	1.16e-05		71681	71271	137	38.686	57.66	78	2.75e-23
SMU_1069c	Butyrivibrio sp. AE3009	ATVS01000001	141655	141227	145	33.793	55.86	2.28e-19	DUF3021	141415	141245	57	31.579	0.008		142119	141691	143	38.462	59.44	82	5.55e-24
SMU_1069c	Butyrivibrio fibrisolvens	FOGJ01000022	19920	19513	138	34.783	60.87	4.26e-19	DUF3021	19866	19516	118	20.339	5.08e-06		20387	19959	143	38.462	58.04	82	1.57e-24
SMU_1069c	Butyrivibrio hungatei DSM 14810	FRDH01000004	260642	261055	151	36.424	58.28	4.89e-19	DUF3021	260879	261052	58	24.138	0.000371		260176	260607	144	40.278	59.03	82	1.54e-27
SMU_1069c	Butyrivibrio fibrisolvens ND3005	ATVY01000010	86009	86416	138	34.058	61.59	5.38e-19	DUF3021	86063	86413	118	21.186	1.05e-06		85542	85949	136	37.5	57.35	78	6.24e-22
SMU_1069c	Roseburia sp. CAG:182	CBKT010000079	5312	4878	147	34.014	56.46	6.67e-19	DUF3021	5066	4899	56	25	0.000107		5749	5333	139	39.568	59.71	79	3.76e-25
SMU_1069c	Butyrivibrio sp. TB	FOER01000020	50137	49730	138	34.058	61.59	7.47e-19	DUF3021	50083	49733	118	21.186	5.77e-06		50604	50197	136	38.235	57.35	78	1.25e-23
SMU_1069c	Butyrivibrio sp. VCB2006	ATVX01000002	68693	68271	143	37.063	60.84	8.66e-19	DUF3021	68603	68289	106	21.698	9.65e-06		69088	68735	118	38.136	56.78	67	1.05e-18
SMU_1069c	Butyrivibrio fibrisolvens FE2007	AUJW01000019	90397	90804	138	34.058	60.87	1.34e-18	DUF3021	90451	90801	118	20.339	1.35e-05		89930	90337	136	38.971	58.09	78	1.22e-23
SMU_1069c	Butyrivibrio sp. INlla18	FMXK01000003	73981	74394	151	35.099	57.62	2.66e-18	DUF3021	74218	74391	58	25.862	0.000172		73515	73946	144	40.278	59.03	82	1.08e-28
SMU_1069c	Butyrivibrio sp. INlla16	FMYB01000045	2435	2013	143	30.769	60.14	2.74e-18	DUF3021	2381	2031	118	18.644	1.93e-05		2904	2476	143	35.664	58.04	82	2.55e-24
SMU_1069c	Butyrivibrio sp. WCD2001	DFGW01000111	711	1139	145	33.793	57.24	3.12e-18	DUF3021	771	1121	118	17.797	0.000329		236	664	143	37.762	55.24	82	2.48e-25
SMU_1069c	Butyrivibrio sp. ob235	FOBE01000039	9363	9785	143	30.769	60.14	3.14e-18	DUF3021	9417	9767	118	18.644	1.79e-05		8846	9322	161	32.919	57.76	92	2.29e-24
SMU_1069c	Butyrivibrio sp. AD3002	ATVV01000022	45224	45646	143	30.769	60.14	5.17e-18	DUF3021	45278	45628	118	18.644	2.26e-05		44755	45183	143	35.664	58.04	82	1.29e-24
SMU_1069c	Butyrivibrio sp. WCE2006	JNKH01000022	15577	16005	145	32.414	55.86	5.63e-18	DUF3021	15673	15987	106	23.585	0.00016		15115	15543	143	40.559	58.74	82	1.67e-26
SMU_1069c	Butyrivibrio sp. LC3010	AUJU01000013	100900	100472	145	32.414	55.86	5.64e-18	DUF3021	100804	100490	106	23.585	0.000307		101362	100934	143	41.259	59.44	82	3.99e-27
SMU_1069c	Butyrivibrio proteoclasticus B316	CP001810	812317	812745	145	35.172	60	7.42e-18	DUF3021	812560	812727	56	23.214	0.003		811855	812283	143	38.462	59.44	82	9.2e-27
SMU_1069c	Butyrivibrio sp. WCD2001	AUJZ01000016	54340	54762	143	30.07	60.14	1.12e-17	DUF3021	54394	54744	118	18.644	4.72e-05		53871	54299	143	35.664	58.04	82	2.05e-24
SMU_1069c	Butyrivibrio sp. NC2002	JNKZ01000004	561054	561482	145	35.172	60.69	1.43e-17	DUF3021	561150	561464	106	21.698	0.000475		560592	561020	143	37.063	60.14	82	1.45e-26
SMU_1069c	uncultured Blautia sp.	FMEX01000031	6395	5967	145	33.103	57.93	2.89e-17	DUF3021	6335	5985	119	21.008	0.000439		6874	6434	147	36.054	56.46	84	1.49e-24
SMU_1069c	Butyrivibrio fibrisolvens DSM 3071	FQXK01000003	312592	312161	146	34.932	59.59	3.69e-17	DUF3021	312349	312179	57	28.07	0.001		313056	312616	147	36.735	57.82	84	1.01e-26
SMU_1069c	Butyrivibrio sp. VCD2006	AUIX01000021	89063	89485	143	30.769	58.04	5.07e-13	DUF3021	89267	89467	67	23.881	0.000533		88576	89022	149	36.242	57.05	85	6.51e-25
SMU_1069c	Anaerosporobacter mobilis DSM 15930	FRCP01000032	1075	1515	149	27.517	51.01	2.18e-06	DUF3021	1321	1494	58	27.586	0.015		660	1070	137	43.796	60.58	78	1.02e-26
SMU_1069c	Clostridiales bacterium VE202-08	BAHV02000018	180926	180546	128	26.562	47.66	2.65e-05	DUF3021	180890	180564	113	17.699	0.77		181483	181013	157	33.758	58.6	89	1.19e-21
SMU_1069c	Ruminococcaceae bacterium UBA866	DBGA01000074	11869	11432	148	23.649	43.92	1.5	DUF3021	11827	11453	130	29.231	0.000536		12327	11905	141	29.787	51.77	80	1.04e-14
SMU_1855	Streptococcus mutans B102SM-B	ALYW01000016	1278	1961	228	100	100	2.39e-124	DUF2154	1656	1922	89	17.978	5.41e-05		880	1278	133	100	100	100	2.28e-88
SMU_1855	Streptococcus mutans SM4	AHTC01000065	1281	1964	228	99.561	100	2.58e-123	DUF2154	1659	1925	89	17.978	5.37e-05		883	1281	133	100	100	100	3.67e-87
SMU_1855	Streptococcus mutans SF1	AHSP01000018	1531	848	228	99.561	100	2.58e-123	DUF2154	1153	887	89	17.978	5.37e-05		1929	1531	133	100	100	100	3.67e-87
SMU_1855	Streptococcus mutans S1B	AHRC01000080	2507	3190	228	99.561	100	3.27e-120	DUF2154	2885	3151	89	17.978	7.93e-05		2109	2507	133	98.496	100	100	2.02e-83
SMU_1855	Streptococcus mutans UA159	AE014133	1753859	1754542	228	100	100	4.89e-120	DUF2154	1754237	1754503	89	17.978	0.042		1753461	1753859	133	100	100	100	1.23e-85
SMU_1855	Streptococcus mutans UA159-FR	CP007016	1752567	1753250	228	100	100	4.89e-120	DUF2154	1752945	1753211	89	17.978	0.041		1752169	1752567	133	100	100	100	1.58e-85
SMU_1855	Streptococcus mutans B115SM-A	ALZH01000047	19844	20527	228	100	100	2.49e-119	DUF2154	20222	20488	89	17.978	0.000485		19446	19844	133	100	100	100	1.29e-85
SMU_1855	Streptococcus mutans 15JP3	AHRJ01000005	1531	848	228	100	100	2.49e-119	DUF2154	1153	887	89	17.978	0.00043		1929	1531	133	100	100	100	1.44e-85
SMU_1855	Streptococcus mutans U2B	AGWE01000017	19685	20368	228	100	100	2.49e-119	DUF2154	20063	20329	89	17.978	0.00043		19287	19685	133	100	100	100	2.79e-84
SMU_1855	Streptococcus mutans B084SM-A	ALYR01000025	19850	20533	228	100	100	2.49e-119	DUF2154	20228	20494	89	17.978	0.000434		19452	19850	133	100	100	100	2.79e-84
SMU_1855	Streptococcus mutans TCI-191	AGLG01000106	19746	20429	228	100	100	2.5e-119	DUF2154	20124	20390	89	17.978	0.000604		19348	19746	133	100	100	100	1.45e-85
SMU_1855	Streptococcus mutans 8ID3	AHRB01000020	1529	846	228	100	100	2.51e-119	DUF2154	1151	885	89	17.978	0.000784		1927	1529	133	100	100	100	1.45e-85
SMU_1855	Streptococcus mutans B084SM-A	ALYR01000035	1298	1981	228	100	100	2.51e-119	DUF2154	1676	1942	89	17.978	0.000734		900	1298	133	100	100	100	2.8e-84
SMU_1855	Streptococcus mutans B107SM-B	ALYS01000055	19829	20512	228	100	100	2.52e-119	DUF2154	20207	20473	89	17.978	0.001		19431	19829	133	100	100	100	2.81e-84
SMU_1855	Streptococcus mutans B082SM-A	ALYZ01000052	19829	20512	228	100	100	2.53e-119	DUF2154	20207	20473	89	17.978	0.003		19431	19829	133	100	100	100	2.81e-84
SMU_1855	Streptococcus mutans	LGAC01000032	1297	1980	228	100	100	2.53e-119	DUF2154	1675	1941	89	17.978	0.003		899	1297	133	100	100	100	2.81e-84
SMU_1855	Streptococcus mutans	LTAK01000001	545333	544650	228	100	100	2.53e-119	DUF2154	544955	544689	89	17.978	0.013		545731	545333	133	98.496	100	100	2.88e-83
SMU_1855	Streptococcus mutans KK21	AOBY01000002	1345597	1346280	228	100	100	2.54e-119	DUF2154	1345975	1346241	89	17.978	0.033		1345199	1345597	133	100	100	100	2.82e-84
SMU_1855	Streptococcus mutans	CP021318	1704395	1705078	228	99.561	100	3.99e-119	DUF2154	1704773	1705039	89	17.978	0.042		1703997	1704395	133	98.496	100	100	1.8e-84
SMU_1855	Streptococcus mutans GS-5	CP003686	1739902	1740585	228	99.123	100	6.48e-119	DUF2154	1740280	1740546	89	17.978	0.12		1739504	1739902	133	100	100	100	1.52e-85
SMU_1855	Streptococcus mutans	CP013237	1884850	1884167	228	99.123	100	6.48e-119	DUF2154	1884472	1884206	89	17.978	0.12		1885248	1884850	133	98.496	100	100	1.79e-84
SMU_1855	Streptococcus mutans TCI-212	AGLM01000168	1355	2038	228	99.123	100	9.17e-119	DUF2154	1733	1999	89	17.978	0.00013		957	1355	133	98.496	100	100	1.45e-84
SMU_1855	Streptococcus mutans M2A	AHSK01000045	19548	20231	228	99.123	100	9.53e-119	DUF2154	19926	20192	89	17.978	0.000377		19150	19548	133	98.496	100	100	1.47e-84
SMU_1855	Streptococcus mutans NLML1	AHSW01000027	19666	20349	228	99.123	100	9.54e-119	DUF2154	20044	20310	89	17.978	0.000379		19268	19666	133	98.496	100	100	1.48e-84
SMU_1855	Streptococcus mutans 4VF1	AHRQ01000056	1531	848	228	99.123	100	9.54e-119	DUF2154	1153	887	89	17.978	0.000379		1929	1531	133	98.496	100	100	1.48e-84
SMU_1855	Streptococcus mutans B05Sm11	ALYO01000050	39754	39071	228	99.123	100	9.66e-119	DUF2154	39376	39110	89	17.978	0.001		40152	39754	133	98.496	100	100	2.87e-83
SMU_1855	Streptococcus mutans	NFUJ01000008	18743	19426	228	99.123	100	9.69e-119	DUF2154	19121	19387	89	17.978	0.002		18345	18743	133	98.496	100	100	2.88e-83
SMU_1855	Streptococcus mutans LJ23	AP012336	346532	345849	228	99.123	100	1.58e-118	DUF2154	346154	345888	89	17.978	0.08		346930	346532	133	98.496	99.25	100	2.23e-84
SMU_1855	Streptococcus mutans NLML9	AHSJ01000020	1531	848	228	99.561	100	2.03e-118	DUF2154	1153	887	89	17.978	0.000423		1929	1531	133	100	100	100	1.44e-85
SMU_1855	Streptococcus mutans NFSM2	AHRV01000076	19615	20298	228	99.561	100	2.03e-118	DUF2154	19993	20259	89	17.978	0.000425		19217	19615	133	100	100	100	1.44e-85
SMU_1855	Streptococcus mutans N66	AHSM01000055	19615	20298	228	99.561	100	2.03e-118	DUF2154	19993	20259	89	17.978	0.000425		19217	19615	133	100	100	100	1.44e-85
SMU_1855	Streptococcus mutans U138	AHSB01000041	19684	20367	228	99.561	100	2.03e-118	DUF2154	20062	20328	89	17.978	0.000426		19286	19684	133	100	100	100	1.44e-85
SMU_1855	Streptococcus mutans ST1	AHSS01000051	1531	848	228	99.561	100	2.03e-118	DUF2154	1153	887	89	17.978	0.000426		1929	1531	133	100	100	100	1.44e-85
SMU_1855	Streptococcus mutans A19	AHSA01000032	1531	848	228	99.561	100	2.03e-118	DUF2154	1153	887	89	17.978	0.000426		1929	1531	133	100	100	100	1.44e-85
SMU_1855	Streptococcus mutans 11SSST2	AHRP01000040	19676	20359	228	99.561	100	2.03e-118	DUF2154	20054	20320	89	17.978	0.000426		19278	19676	133	100	100	100	1.44e-85
SMU_1855	Streptococcus mutans TCI-11	AGKH01000126	19738	20421	228	99.561	100	2.03e-118	DUF2154	20116	20382	89	17.978	0.000518		19340	19738	133	100	100	100	1.45e-85
SMU_1855	Streptococcus mutans NLML8	AHSV01000005	19677	20360	228	99.561	100	2.03e-118	DUF2154	20055	20321	89	17.978	0.000426		19279	19677	133	99.248	100	100	2.63e-85
SMU_1855	Streptococcus mutans NMT4863	AHRZ01000035	19667	20350	228	99.561	100	2.03e-118	DUF2154	20045	20311	89	17.978	0.000426		19269	19667	133	98.496	100	100	1.48e-84
SMU_1855	Streptococcus mutans 2ST1	AHRN01000053	19676	20359	228	99.561	100	2.03e-118	DUF2154	20054	20320	89	17.978	0.000426		19278	19676	133	98.496	100	100	1.48e-84
SMU_1855	Streptococcus mutans TCI-86	AGMX01000114	19734	20417	228	99.561	100	2.03e-118	DUF2154	20112	20378	89	17.978	0.000517		19336	19734	133	98.496	100	100	1.48e-84
SMU_1855	Streptococcus mutans TCI-109	AGKG01000127	19721	20404	228	99.561	100	2.03e-118	DUF2154	20099	20365	89	17.978	0.000517		19323	19721	133	98.496	100	100	1.48e-84
SMU_1855	Streptococcus mutans TCI-224	AGLS01000116	19740	20423	228	99.561	100	2.03e-118	DUF2154	20118	20384	89	17.978	0.000518		19342	19740	133	98.496	100	100	1.48e-84
SMU_1855	Streptococcus mutans R221	AHRG01000054	19614	20297	228	99.561	100	2.03e-118	DUF2154	19992	20258	89	17.978	0.000424		19216	19614	133	100	100	100	2.79e-84
SMU_1855	Streptococcus mutans M230	AHRH01000030	1531	848	228	99.561	100	2.03e-118	DUF2154	1153	887	89	17.978	0.000426		1929	1531	133	100	100	100	2.79e-84
SMU_1855	Streptococcus mutans TCI-152	AGKT01000096	1274	1957	228	99.561	100	2.03e-118	DUF2154	1652	1918	89	17.978	0.000412		876	1274	133	98.496	99.25	100	3.08e-84
SMU_1855	Streptococcus mutans A9	AHRX01000036	1531	848	228	99.561	100	2.03e-118	DUF2154	1153	887	89	17.978	0.000423		1929	1531	133	99.248	100	100	1.33e-83
SMU_1855	Streptococcus mutans 15VF2	AHRR01000048	19562	20245	228	99.561	100	2.03e-118	DUF2154	19940	20206	89	17.978	0.000423		19164	19562	133	99.248	100	100	1.33e-83
SMU_1855	Streptococcus mutans 66-2A	AHTA01000056	1530	847	228	99.561	100	2.03e-118	DUF2154	1152	886	89	17.978	0.000426		1928	1530	133	99.248	100	100	1.33e-83
SMU_1855	Streptococcus mutans SA38	AHRD01000011	1531	848	228	99.561	100	2.03e-118	DUF2154	1153	887	89	17.978	0.000423		1929	1531	133	98.496	100	100	2.86e-83
SMU_1855	Streptococcus mutans SA41	AHRE01000024	19679	20362	228	99.561	100	2.03e-118	DUF2154	20057	20323	89	17.978	0.000426		19281	19679	133	98.496	100	100	2.86e-83
SMU_1855	Streptococcus mutans B88SM-A	ALZC01000015	19675	20358	228	99.561	100	2.03e-118	DUF2154	20053	20319	89	17.978	0.000426		19277	19675	133	98.496	100	100	2.86e-83
SMU_1855	Streptococcus mutans B114SM-A	ALZG01000041	19835	20518	228	99.561	100	2.03e-118	DUF2154	20213	20479	89	17.978	0.000432		19437	19835	133	98.496	100	100	2.86e-83
SMU_1855	Streptococcus mutans TCI-280	AGMI01000107	1303	1986	228	99.561	100	2.04e-118	DUF2154	1681	1947	89	17.978	0.000592		905	1303	133	100	100	100	1.45e-85
SMU_1855	Streptococcus mutans TCI-202	AGLJ01000104	1303	1986	228	99.561	100	2.04e-118	DUF2154	1681	1947	89	17.978	0.000593		905	1303	133	100	100	100	1.45e-85
SMU_1855	Streptococcus mutans TCI-92	AGMY01000047	1387	2070	228	99.561	100	2.04e-118	DUF2154	1765	2031	89	17.978	0.000595		989	1387	133	100	100	100	1.45e-85
SMU_1855	Streptococcus mutans TCI-85	AGMW01000060	1390	2073	228	99.561	100	2.04e-118	DUF2154	1768	2034	89	17.978	0.000595		992	1390	133	100	100	100	1.45e-85
SMU_1855	Streptococcus mutans TCI-82	AGMV01000046	1392	2075	228	99.561	100	2.04e-118	DUF2154	1770	2036	89	17.978	0.000595		994	1392	133	100	100	100	1.45e-85
SMU_1855	Streptococcus mutans TCI-51	AGMQ01000055	1387	2070	228	99.561	100	2.04e-118	DUF2154	1765	2031	89	17.978	0.000595		989	1387	133	100	100	100	1.45e-85
SMU_1855	Streptococcus mutans TCI-243	AGLY01000060	1390	2073	228	99.561	100	2.04e-118	DUF2154	1768	2034	89	17.978	0.000595		992	1390	133	100	100	100	1.45e-85
SMU_1855	Streptococcus mutans TCI-242	AGLX01000056	1391	2074	228	99.561	100	2.04e-118	DUF2154	1769	2035	89	17.978	0.000595		993	1391	133	100	100	100	1.45e-85
SMU_1855	Streptococcus mutans TCI-169	AGKZ01000056	1390	2073	228	99.561	100	2.04e-118	DUF2154	1768	2034	89	17.978	0.000595		992	1390	133	100	100	100	1.45e-85
SMU_1855	Streptococcus mutans TCI-153	AGKU01000052	1388	2071	228	99.561	100	2.04e-118	DUF2154	1766	2032	89	17.978	0.000595		990	1388	133	100	100	100	1.45e-85
SMU_1855	Streptococcus mutans TCI-116	AGKJ01000057	1391	2074	228	99.561	100	2.04e-118	DUF2154	1769	2035	89	17.978	0.000595		993	1391	133	100	100	100	1.45e-85
SMU_1855	Streptococcus mutans TCI-220	AGLP01000129	19737	20420	228	99.561	100	2.04e-118	DUF2154	20115	20381	89	17.978	0.000598		19339	19737	133	98.496	100	100	1.17e-84
SMU_1855	Streptococcus mutans TCI-218	AGLN01000123	19737	20420	228	99.561	100	2.04e-118	DUF2154	20115	20381	89	17.978	0.000598		19339	19737	133	98.496	100	100	1.17e-84
SMU_1855	Streptococcus mutans TCI-219	AGLO01000120	1306	1989	228	99.561	100	2.04e-118	DUF2154	1684	1950	89	17.978	0.00056		908	1306	133	98.496	100	100	1.48e-84
SMU_1855	Streptococcus mutans TCI-294	AGML01000101	1277	1960	228	99.561	100	2.04e-118	DUF2154	1655	1921	89	17.978	0.00056		879	1277	133	98.496	99.25	100	3.09e-84
SMU_1855	Streptococcus mutans TCI-177	AGLD01000102	1277	1960	228	99.561	100	2.04e-118	DUF2154	1655	1921	89	17.978	0.00056		879	1277	133	98.496	99.25	100	3.09e-84
SMU_1855	Streptococcus mutans TCI-123	AGKL01000102	1274	1957	228	99.561	100	2.04e-118	DUF2154	1652	1918	89	17.978	0.00056		876	1274	133	98.496	99.25	100	3.09e-84
SMU_1855	Streptococcus mutans TCI-78	AGMU01000103	1385	2068	228	99.561	100	2.04e-118	DUF2154	1763	2029	89	17.978	0.000562		987	1385	133	98.496	99.25	100	3.09e-84
SMU_1855	Streptococcus mutans TCI-164	AGKY01000103	19739	20422	228	99.561	100	2.05e-118	DUF2154	20117	20383	89	17.978	0.000749		19341	19739	133	100	100	100	1.45e-85
SMU_1855	Streptococcus mutans TCI-151	AGKS01000112	19720	20403	228	99.561	100	2.05e-118	DUF2154	20098	20364	89	17.978	0.000749		19322	19720	133	100	100	100	1.45e-85
SMU_1855	Streptococcus mutans TCI-264	AGMD01000124	19729	20412	228	99.561	100	2.05e-118	DUF2154	20107	20373	89	17.978	0.000752		19331	19729	133	100	100	100	1.45e-85
SMU_1855	Streptococcus mutans NFSM1	AHSG01000004	38147	38830	228	99.561	100	2.05e-118	DUF2154	38525	38791	89	17.978	0.000799		37749	38147	133	100	100	100	1.45e-85
SMU_1855	Streptococcus mutans TCI-399	AGMO01000051	19741	20424	228	99.561	100	2.05e-118	DUF2154	20119	20385	89	17.978	0.001		19343	19741	133	100	100	100	1.45e-85
SMU_1855	Streptococcus mutans TCI-170	AGLA01000080	19728	20411	228	99.561	100	2.05e-118	DUF2154	20106	20372	89	17.978	0.001		19330	19728	133	100	100	100	1.45e-85
SMU_1855	Streptococcus mutans TCI-163	AGKX01000083	19745	20428	228	99.561	100	2.05e-118	DUF2154	20123	20389	89	17.978	0.001		19347	19745	133	100	100	100	1.45e-85
SMU_1855	Streptococcus mutans TCI-400	AGMP01000084	19739	20422	228	99.561	100	2.05e-118	DUF2154	20117	20383	89	17.978	0.000749		19341	19739	133	98.496	100	100	1.48e-84
SMU_1855	Streptococcus mutans TCI-210	AGLL01000122	19734	20417	228	99.561	100	2.05e-118	DUF2154	20112	20378	89	17.978	0.000749		19336	19734	133	98.496	100	100	1.48e-84
SMU_1855	Streptococcus mutans TCI-110	AGKI01000123	19734	20417	228	99.561	100	2.05e-118	DUF2154	20112	20378	89	17.978	0.000749		19336	19734	133	98.496	100	100	1.48e-84
SMU_1855	Streptococcus mutans TCI-99	AGNA01000121	19734	20417	228	99.561	100	2.05e-118	DUF2154	20112	20378	89	17.978	0.000752		19336	19734	133	98.496	100	100	1.48e-84
SMU_1855	Streptococcus mutans TCI-173	AGLB01000104	19733	20416	228	99.561	100	2.05e-118	DUF2154	20111	20377	89	17.978	0.000786		19335	19733	133	98.496	100	100	1.48e-84
SMU_1855	Streptococcus mutans TCI-143	AGKO01000139	19726	20409	228	99.561	100	2.05e-118	DUF2154	20104	20370	89	17.978	0.000789		19328	19726	133	98.496	100	100	1.48e-84
SMU_1855	Streptococcus mutans TCI-120	AGKK01000143	19737	20420	228	99.561	100	2.05e-118	DUF2154	20115	20381	89	17.978	0.00079		19339	19737	133	98.496	100	100	1.48e-84
SMU_1855	Streptococcus mutans 4SM1	AHRL01000040	40965	41648	228	99.561	100	2.05e-118	DUF2154	41343	41609	89	17.978	0.000856		40567	40965	133	98.496	100	100	1.48e-84
SMU_1855	Streptococcus mutans TCI-75	AGMT01000101	19746	20429	228	99.561	100	2.05e-118	DUF2154	20124	20390	89	17.978	0.001		19348	19746	133	98.496	100	100	1.48e-84
SMU_1855	Streptococcus mutans TCI-70	AGMS01000101	19729	20412	228	99.561	100	2.05e-118	DUF2154	20107	20373	89	17.978	0.001		19331	19729	133	98.496	100	100	1.48e-84
SMU_1855	Streptococcus mutans TCI-30	AGMN01000097	19746	20429	228	99.561	100	2.05e-118	DUF2154	20124	20390	89	17.978	0.001		19348	19746	133	98.496	100	100	1.48e-84
SMU_1855	Streptococcus mutans TCI-278	AGMG01000092	19737	20420	228	99.561	100	2.05e-118	DUF2154	20115	20381	89	17.978	0.001		19339	19737	133	98.496	100	100	1.48e-84
SMU_1855	Streptococcus mutans TCI-268	AGMF01000087	19737	20420	228	99.561	100	2.05e-118	DUF2154	20115	20381	89	17.978	0.001		19339	19737	133	98.496	100	100	1.48e-84
SMU_1855	Streptococcus mutans TCI-249	AGMA01000092	19740	20423	228	99.561	100	2.05e-118	DUF2154	20118	20384	89	17.978	0.001		19342	19740	133	98.496	100	100	1.48e-84
SMU_1855	Streptococcus mutans TCI-234	AGLV01000097	19741	20424	228	99.561	100	2.05e-118	DUF2154	20119	20385	89	17.978	0.001		19343	19741	133	98.496	100	100	1.48e-84
SMU_1855	Streptococcus mutans TCI-222	AGLQ01000096	19733	20416	228	99.561	100	2.05e-118	DUF2154	20111	20377	89	17.978	0.001		19335	19733	133	98.496	100	100	1.48e-84
SMU_1855	Streptococcus mutans TCI-204	AGLK01000123	19741	20424	228	99.561	100	2.05e-118	DUF2154	20119	20385	89	17.978	0.001		19343	19741	133	98.496	100	100	1.48e-84
SMU_1855	Streptococcus mutans TCI-145	AGKP01000092	19746	20429	228	99.561	100	2.05e-118	DUF2154	20124	20390	89	17.978	0.001		19348	19746	133	98.496	100	100	1.48e-84
SMU_1855	Streptococcus mutans TCI-125	AGKM01000090	19740	20423	228	99.561	100	2.05e-118	DUF2154	20118	20384	89	17.978	0.001		19342	19740	133	98.496	100	100	1.48e-84
SMU_1855	Streptococcus mutans 21	AHSZ01000024	1531	848	228	99.561	100	2.05e-118	DUF2154	1153	887	89	17.978	0.001		1929	1531	133	98.496	100	100	1.48e-84
SMU_1855	Streptococcus mutans B12Sm1	ALYQ01000035	24116	23433	228	99.561	100	2.05e-118	DUF2154	23738	23472	89	17.978	0.000886		24514	24116	133	100	100	100	2.81e-84
SMU_1855	Streptococcus mutans B09Sm1	ALYU01000098	24116	23433	228	99.561	100	2.05e-118	DUF2154	23738	23472	89	17.978	0.000886		24514	24116	133	100	100	100	2.81e-84
SMU_1855	Streptococcus mutans B112SM-A	ALYX01000018	1543	860	228	99.561	100	2.05e-118	DUF2154	1165	899	89	17.978	0.000859		1941	1543	133	98.496	100	100	2.87e-83
SMU_1855	Streptococcus mutans PKUSS-LG01	AXSX01000013	58595	59278	228	99.561	100	2.06e-118	DUF2154	58973	59239	89	17.978	0.004		58197	58595	133	98.496	100	100	1.23e-85
SMU_1855	Streptococcus mutans	NBFD01000008	35085	34402	228	99.561	100	2.06e-118	DUF2154	34707	34441	89	17.978	0.002		35483	35085	133	98.496	100	100	1.06e-84
SMU_1855	Streptococcus mutans	NBFJ01000009	58619	59302	228	99.561	100	2.06e-118	DUF2154	58997	59263	89	17.978	0.002		58221	58619	133	98.496	100	100	1.06e-84
SMU_1855	Streptococcus mutans B23Sm1	ALZE01000067	102522	101839	228	99.561	100	2.06e-118	DUF2154	102144	101878	89	17.978	0.002		102920	102522	133	100	100	100	2.81e-84
SMU_1855	Streptococcus mutans PKUSS-HG01	AXSW01000011	54944	55627	228	99.561	100	2.06e-118	DUF2154	55322	55588	89	17.978	0.003		54546	54944	133	100	100	100	2.81e-84
SMU_1855	Streptococcus mutans	NBFK01000004	114274	113591	228	99.561	100	2.06e-118	DUF2154	113896	113630	89	17.978	0.003		114672	114274	133	100	100	100	2.81e-84
SMU_1855	Streptococcus mutans	NBFA01000005	54944	55627	228	99.561	100	2.06e-118	DUF2154	55322	55588	89	17.978	0.003		54546	54944	133	100	100	100	2.81e-84
SMU_1855	Streptococcus mutans	NBFC01000010	54995	55678	228	99.561	100	2.06e-118	DUF2154	55373	55639	89	17.978	0.002		54597	54995	133	99.248	100	100	1.34e-83
SMU_1855	Streptococcus mutans 5DC8	AOBX01000006	75171	75854	228	99.561	100	2.07e-118	DUF2154	75549	75815	89	17.978	0.007		74773	75171	133	100	100	100	2.82e-84
SMU_1855	Streptococcus mutans str. B16 P Sm1	ALZD01000019	19843	20526	228	99.123	100	2.68e-118	DUF2154	20221	20487	89	16.854	0.006		19445	19843	133	98.496	100	100	2.88e-83
SMU_1855	Streptococcus mutans TCI-196	AGLH01000083	1388	2071	228	99.123	100	3.16e-118	DUF2154	1766	2032	89	17.978	0.000428		990	1388	133	100	100	100	1.42e-85
SMU_1855	Streptococcus mutans B04Sm5	ALYY01000077	19834	20517	228	99.123	100	3.29e-118	DUF2154	20212	20478	89	17.978	0.001		19436	19834	133	98.496	100	100	1.55e-85
SMU_1855	Streptococcus mutans	JWGO01000003	1564	881	228	99.123	100	3.29e-118	DUF2154	1186	920	89	17.978	0.001		1962	1564	133	98.496	100	100	2.27e-85
SMU_1855	Streptococcus mutans	JWGS01000044	20446	21129	228	99.123	100	3.29e-118	DUF2154	20824	21090	89	17.978	0.001		20048	20446	133	98.496	100	100	2.27e-85
SMU_1855	Streptococcus mutans SM1	AHTD01000056	1531	848	228	99.123	100	3.29e-118	DUF2154	1153	887	89	17.978	0.001		1929	1531	133	99.248	100	100	2.63e-85
SMU_1855	Streptococcus mutans NVAB	AHRW01000072	1531	848	228	99.123	100	3.29e-118	DUF2154	1153	887	89	17.978	0.001		1929	1531	133	99.248	100	100	2.63e-85
SMU_1855	Streptococcus mutans NLML5	AHSI01000025	1541	858	228	99.123	100	3.29e-118	DUF2154	1163	897	89	17.978	0.001		1939	1541	133	99.248	100	100	2.63e-85
SMU_1855	Streptococcus mutans 11VS1	AHRT01000038	1541	858	228	99.123	100	3.29e-118	DUF2154	1163	897	89	17.978	0.001		1939	1541	133	98.496	100	100	1.47e-84
SMU_1855	Streptococcus mutans N3209	AHSL01000011	1543	860	228	99.123	100	3.29e-118	DUF2154	1165	899	89	17.978	0.001		1941	1543	133	98.496	100	100	1.48e-84
SMU_1855	Streptococcus mutans 3SN1	AHRM01000059	1531	848	228	99.123	100	3.29e-118	DUF2154	1153	887	89	17.978	0.001		1929	1531	133	98.496	100	100	1.48e-84
SMU_1855	Streptococcus mutans U2A	AHSU01000052	19678	20361	228	99.123	100	3.29e-118	DUF2154	20056	20322	89	17.978	0.001		19280	19678	133	98.496	99.25	100	3.08e-84
SMU_1855	Streptococcus mutans ST6	AHST01000051	19664	20347	228	99.123	100	3.29e-118	DUF2154	20042	20308	89	17.978	0.001		19266	19664	133	99.248	100	100	1.33e-83
SMU_1855	Streptococcus mutans SF14	AHSQ01000044	19686	20369	228	99.123	100	3.29e-118	DUF2154	20064	20330	89	17.978	0.001		19288	19686	133	99.248	100	100	1.33e-83
SMU_1855	Streptococcus mutans SF12	AHRF01000065	19674	20357	228	99.123	100	3.29e-118	DUF2154	20052	20318	89	17.978	0.001		19276	19674	133	99.248	100	100	1.33e-83
SMU_1855	Streptococcus mutans N34	AHSF01000039	19518	20201	228	99.123	100	3.29e-118	DUF2154	19896	20162	89	17.978	0.001		19120	19518	133	99.248	100	100	1.33e-83
SMU_1855	Streptococcus mutans 24	AHTE01000035	1531	848	228	99.123	100	3.29e-118	DUF2154	1153	887	89	17.978	0.001		1929	1531	133	98.496	100	100	4.64e-83
SMU_1855	Streptococcus mutans OMZ175	AHRI01000048	19669	20352	228	99.123	100	3.29e-118	DUF2154	20047	20313	89	17.978	0.001		19271	19669	133	98.496	99.25	100	5.96e-83
SMU_1855	Streptococcus mutans TCI-239	AGLW01000081	1389	2072	228	99.123	100	3.3e-118	DUF2154	1767	2033	89	17.978	0.002		991	1389	133	100	100	100	1.45e-85
SMU_1855	Streptococcus mutans TCI-244	AGLZ01000126	19737	20420	228	99.123	100	3.3e-118	DUF2154	20115	20381	89	17.978	0.002		19339	19737	133	99.248	100	100	2.63e-85
SMU_1855	Streptococcus mutans TCI-201	AGLI01000128	19737	20420	228	99.123	100	3.3e-118	DUF2154	20115	20381	89	17.978	0.002		19339	19737	133	99.248	100	100	2.63e-85
SMU_1855	Streptococcus mutans TCI-256	AGMB01000104	1299	1982	228	99.123	100	3.3e-118	DUF2154	1677	1943	89	17.978	0.002		901	1299	133	98.496	99.25	100	3.09e-84
SMU_1855	Streptococcus mutans TCI-146	AGKE01000132	1274	1957	228	99.123	100	3.3e-118	DUF2154	1652	1918	89	17.978	0.002		876	1274	133	99.248	100	100	1.33e-83
SMU_1855	Streptococcus mutans TCI-149	AGKR01000108	19735	20418	228	99.123	100	3.31e-118	DUF2154	20113	20379	89	17.978	0.002		19337	19735	133	98.496	100	100	1.48e-84
SMU_1855	Streptococcus mutans TCI-176	AGLC01000115	19736	20419	228	99.123	100	3.31e-118	DUF2154	20114	20380	89	17.978	0.002		19338	19736	133	98.496	100	100	2.4e-84
SMU_1855	Streptococcus mutans TCI-228	AGLU01000100	19742	20425	228	99.123	100	3.32e-118	DUF2154	20120	20386	89	17.978	0.003		19344	19742	133	98.496	100	100	1.48e-84
SMU_1855	Streptococcus mutans KK23	AOBZ01000027	19698	20381	228	99.123	100	3.32e-118	DUF2154	20076	20342	89	17.978	0.003		19300	19698	133	98.496	100	100	4.66e-83
SMU_1855	Streptococcus mutans TCI-96	AGMZ01000111	19747	20430	228	99.123	100	3.33e-118	DUF2154	20125	20391	89	17.978	0.003		19349	19747	133	100	100	100	1.45e-85
SMU_1855	Streptococcus mutans	NBFE01000017	19728	20411	228	99.123	100	3.33e-118	DUF2154	20106	20372	89	17.978	0.003		19330	19728	133	99.248	100	100	5.12e-84
SMU_1855	Streptococcus mutans B111SM-A	ALZF01000026	31718	31035	228	99.123	100	3.33e-118	DUF2154	31340	31074	89	17.978	0.003		32116	31718	133	98.496	100	100	2.87e-83
SMU_1855	Streptococcus mutans NCTC 11060	AOCC01000028	55976	56659	228	99.123	100	3.33e-118	DUF2154	56354	56620	89	17.978	0.004		55578	55976	133	98.496	99.25	100	6e-83
SMU_1855	Streptococcus mutans B13Sm1	ALYP01000046	114571	113888	228	99.123	100	3.34e-118	DUF2154	114193	113927	89	17.978	0.008		114969	114571	133	98.496	100	100	1.56e-85
SMU_1855	Streptococcus mutans	NBFH01000009	54991	55674	228	99.123	100	3.34e-118	DUF2154	55369	55635	89	17.978	0.005		54593	54991	133	98.496	99.25	100	1e-84
SMU_1855	Streptococcus mutans	NBFB01000008	1370	2053	228	99.123	100	3.34e-118	DUF2154	1748	2014	89	17.978	0.006		972	1370	133	99.248	100	100	5.13e-84
SMU_1855	Streptococcus mutans DSM 20523	AQWT01000004	19746	20429	228	99.123	100	3.34e-118	DUF2154	20124	20390	89	17.978	0.008		19348	19746	133	99.248	100	100	5.13e-84
SMU_1855	Streptococcus mutans B85SM-B	ALZB01000045	19804	20487	228	99.123	100	3.34e-118	DUF2154	20182	20448	89	17.978	0.008		19406	19804	133	98.496	100	100	2.88e-83
SMU_1855	Streptococcus mutans	JVEO01000030	119796	119113	228	99.123	100	3.35e-118	DUF2154	119418	119152	89	17.978	0.011		120194	119796	133	98.496	100	100	2.28e-85
SMU_1855	Streptococcus mutans	NBFG01000016	54978	55661	228	99.123	100	3.35e-118	DUF2154	55356	55622	89	17.978	0.009		54580	54978	133	99.248	100	100	5.13e-84
SMU_1855	Streptococcus mutans ATCC 25175	AOCB01000009	314619	315302	228	99.123	100	3.35e-118	DUF2154	314997	315263	89	17.978	0.034		314221	314619	133	99.248	100	100	5.14e-84
SMU_1855	Streptococcus mutans	NBFI01000013	54995	55678	228	99.123	100	3.35e-118	DUF2154	55373	55639	89	17.978	0.01		54597	54995	133	98.496	100	100	2.88e-83
SMU_1855	Streptococcus mutans	NBTK02000001	483048	482365	228	99.123	100	3.35e-118	DUF2154	482670	482404	89	17.978	0.13		483446	483048	133	97.744	99.25	100	1.44e-82
SMU_1855	Streptococcus mutans 1ID3	AHSX01000030	1529	846	228	98.684	99.56	6.35e-118	DUF2154	1151	885	89	17.978	0.000296		1927	1529	133	98.496	100	100	1.47e-84
SMU_1855	Streptococcus mutans 11A1	AHRO01000027	19683	20366	228	99.123	99.56	1.05e-117	DUF2154	20061	20327	89	16.854	0.000501		19285	19683	133	98.496	100	100	1.48e-84
SMU_1855	Streptococcus mutans B24Sm2	ALYV01000032	19833	20516	228	99.123	99.56	1.08e-117	DUF2154	20211	20477	91	17.582	0.002		19435	19833	133	99.248	100	100	1.34e-83
SMU_1855	Streptococcus mutans NV1996	AHSN01000053	19673	20356	228	99.123	99.56	1.32e-117	DUF2154	20051	20317	89	17.978	0.000426		19275	19673	133	98.496	100	100	1.17e-84
SMU_1855	Streptococcus mutans	NBFF01000013	1568	885	228	99.123	99.56	1.34e-117	DUF2154	1190	924	89	17.978	0.001		1966	1568	133	98.496	100	100	2.28e-83
SMU_1855	Streptococcus mutans NN2025	AP010655	306447	305764	228	98.684	99.12	1.4e-117	DUF2154	306069	305803	89	17.978	0.038		306845	306447	133	100	100	100	1.74e-85
SMU_1855	Streptococcus mutans 5SM3	AHRU01000043	1531	848	228	98.684	99.56	2.88e-117	DUF2154	1153	887	89	17.978	0.003		1929	1531	133	98.496	99.25	100	3.09e-84
SMU_1855	Streptococcus mutans TCI-298	AGMM01000127	19739	20422	228	98.684	99.56	4.1e-117	DUF2154	20117	20383	89	16.854	0.001		19341	19739	133	98.496	99.25	100	1.06e-83
SMU_1855	Streptococcus mutans TCI-223	AGLR01000121	1303	1986	228	98.246	98.68	7e-117	DUF2154	1681	1947	89	17.978	0.000212		905	1303	133	100	100	100	1.43e-85
SMU_1855	Streptococcus mutans TCI-289	AGMJ01000126	1303	1986	228	98.684	99.12	7e-117	DUF2154	1681	1947	89	17.978	0.000212		905	1303	133	100	100	100	1.43e-85
SMU_1855	Streptococcus mutans TCI-279	AGMH01000126	1303	1986	228	98.684	99.12	7e-117	DUF2154	1681	1947	89	17.978	0.000212		905	1303	133	100	100	100	1.43e-85
SMU_1855	Streptococcus mutans TCI-227	AGLT01000118	1303	1986	228	98.684	99.12	7e-117	DUF2154	1681	1947	89	17.978	0.000212		905	1303	133	100	100	100	1.43e-85
SMU_1855	Streptococcus mutans TCI-179	AGLE01000112	1303	1986	228	98.684	99.12	7e-117	DUF2154	1681	1947	89	17.978	0.000212		905	1303	133	100	100	100	1.43e-85
SMU_1855	Streptococcus mutans TCI-154	AGKV01000110	1303	1986	228	98.684	99.12	7e-117	DUF2154	1681	1947	89	17.978	0.000212		905	1303	133	100	100	100	1.43e-85
SMU_1855	Streptococcus mutans TCI-138	AGKN01000119	1303	1986	228	98.684	99.12	7e-117	DUF2154	1681	1947	89	17.978	0.000212		905	1303	133	100	100	100	1.43e-85
SMU_1855	Streptococcus mutans TCI-101	AGKF01000129	1303	1986	228	98.684	99.12	7e-117	DUF2154	1681	1947	89	17.978	0.000212		905	1303	133	100	100	100	1.43e-85
SMU_1855	Streptococcus mutans TCI-260	AGMC01000127	1347	2030	228	98.684	99.12	7e-117	DUF2154	1725	1991	89	17.978	0.000213		949	1347	133	100	100	100	1.43e-85
SMU_1855	Streptococcus mutans TCI-162	AGKW01000118	1306	1989	228	98.684	99.12	7e-117	DUF2154	1684	1950	89	17.978	0.000213		908	1306	133	100	100	100	1.43e-85
SMU_1855	Streptococcus mutans SM6	AHSR01000045	1531	848	228	98.684	99.12	7.13e-117	DUF2154	1153	887	89	17.978	0.000399		1929	1531	133	100	100	100	1.44e-85
SMU_1855	Streptococcus mutans NLML4	AHSH01000013	19546	20229	228	98.684	99.12	7.13e-117	DUF2154	19924	20190	89	17.978	0.000399		19148	19546	133	100	100	100	1.44e-85
SMU_1855	Streptococcus mutans M21	AHSD01000033	19548	20231	228	98.684	99.12	7.13e-117	DUF2154	19926	20192	89	17.978	0.000399		19150	19548	133	100	100	100	1.44e-85
SMU_1855	Streptococcus mutans G123	AHSC01000035	19545	20228	228	98.684	99.12	7.13e-117	DUF2154	19923	20189	89	17.978	0.000399		19147	19545	133	100	100	100	1.44e-85
SMU_1855	Streptococcus mutans B	AHTB01000051	19548	20231	228	98.684	99.12	7.13e-117	DUF2154	19926	20192	89	17.978	0.000399		19150	19548	133	100	100	100	1.44e-85
SMU_1855	Streptococcus mutans 2VS1	AHRS01000056	1529	846	228	98.684	99.12	7.13e-117	DUF2154	1151	885	89	17.978	0.000399		1927	1529	133	100	100	100	1.44e-85
SMU_1855	Streptococcus mutans W6	AHSO01000029	19617	20300	228	98.684	99.12	7.13e-117	DUF2154	19995	20261	89	17.978	0.000401		19219	19617	133	100	100	100	1.44e-85
SMU_1855	Streptococcus mutans 14D	AHSY01000029	1531	848	228	98.684	99.12	7.13e-117	DUF2154	1153	887	89	17.978	0.000401		1929	1531	133	100	100	100	1.44e-85
SMU_1855	Streptococcus mutans N29	AHRY01000034	19677	20360	228	98.684	99.12	7.13e-117	DUF2154	20055	20321	89	17.978	0.000402		19279	19677	133	98.496	100	100	1.48e-84
SMU_1855	Streptococcus mutans B07Sm2	ALYT01000007	19556	20239	228	98.684	99.12	7.13e-117	DUF2154	19934	20200	89	17.978	0.0004		19158	19556	133	100	100	100	2.79e-84
SMU_1855	Streptococcus mutans TCI-292	AGMK01000126	1303	1986	228	98.684	99.12	7.14e-117	DUF2154	1681	1947	89	17.978	0.000445		905	1303	133	100	100	100	1.44e-85
SMU_1855	Streptococcus mutans TCI-62	AGMR01000123	1303	1986	228	98.684	99.12	7.17e-117	DUF2154	1681	1947	89	17.978	0.000559		905	1303	133	100	100	100	1.45e-85
SMU_1855	Streptococcus mutans TCI-187	AGLF01000116	19738	20421	228	98.684	99.12	7.19e-117	DUF2154	20116	20382	89	17.978	0.000707		19340	19738	133	98.496	100	100	1.48e-84
SMU_1855	Streptococcus mutans TCI-148	AGKQ01000110	19736	20419	228	98.684	99.12	7.21e-117	DUF2154	20114	20380	89	17.978	0.001		19338	19736	133	100	100	100	1.45e-85
SMU_1855	Streptococcus mutans B06Sm2	ALZA01000066	29044	28361	228	98.684	99.12	7.21e-117	DUF2154	28666	28400	89	17.978	0.001		29442	29044	133	100	100	100	2.81e-84
SMU_1855	Streptococcus mutans AC4446	AOCA01000034	43367	44050	228	98.684	99.12	7.25e-117	DUF2154	43745	44011	89	17.978	0.003		42969	43367	133	100	100	100	2.81e-84
SMU_1855	Streptococcus mutans	BDOS01000001	1679100	1679783	228	98.684	99.12	7.27e-117	DUF2154	1679478	1679744	89	17.978	0.038		1678702	1679100	133	100	100	100	2.82e-84
SMU_1855	Streptococcus mutans TCI-267	AGME01000117	19730	20413	228	98.246	99.12	2.65e-116	DUF2154	20108	20374	89	17.978	0.000564		19332	19730	133	100	100	100	1.45e-85
SMU_1855	Streptococcus troglodytae	AP014612	304556	303876	227	97.357	98.68	1.33e-113	DUF2154	304181	303915	89	19.101	0.031		304956	304558	133	98.496	99.25	100	4.93e-84
SMU_1855	Streptococcus mutans T4	AHSE01000047	19679	20362	228	99.123	100	2.67e-112	DUF2154	20057	20323	89	17.978	0.0002		19281	19679	133	98.496	100	100	1.48e-84
SMU_1855	Streptococcus orisasini	BCLE01000034	44670	43981	230	58.696	76.52	1.67e-76	DUF2154	44286	43996	111	18.018	2.52e-05		45068	44670	133	87.218	94.74	100	1.34e-75
SMU_1855	Streptococcus ratti FA-1 = DSM 20564	AOCD01000147	1381	2028	216	57.407	78.7	2.42e-75	DUF2154	1717	1938	74	18.919	0.000139		931	1329	133	59.398	69.92	100	1.07e-34
SMU_1855	Streptococcus ratti FA-1 = DSM 20564	AJTZ01000003	60990	61637	216	57.407	78.7	2.59e-75	DUF2154	61326	61547	74	18.919	0.004		60540	60938	133	59.398	69.92	100	1.01e-33
SMU_1855	Streptococcus sp. 'caviae'	MOWR01000005	109028	108327	234	60.256	79.91	3.17e-75	DUF2154	108638	108417	74	17.568	0.000199		109426	109028	133	87.97	94.74	100	2.21e-75
SMU_1855	Streptococcus devriesei DSM 19639	AUIN01000013	92737	92039	233	58.369	76.39	6.53e-74	DUF2154	92347	92126	74	18.919	0.004		93135	92737	133	88.722	94.74	100	6.86e-74
SMU_1855	Clostridium sp. W14A	MBSV01000041	27102	26569	180	29.444	50.56	1.22e-13	DUF3021	27111	26980	46	21.739	0.27		27598	27302	99	29.293	52.53	74	2.01e-11
SMU_1855	Clostridium sp. CAG:12237_41	MNRX01000027	129967	129389	200	31	48.5	1.37e-12	DUF2154	129625	129440	70	20	0.003		130595	130326	90	36.667	60	68	1.05e-13
SMU_1855	Clostridiales bacterium GWF2_38_85	MGOY01000012	17315	17839	178	27.528	48.88	1.73e-12	DUF2154	17597	17785	63	19.048	0.24		16666	17040	125	27.2	52	86	1.52e-10
SMU_1855	Lactobacillus kitasatonis DSM 16761 = JCM 1039	BALU01000001	81402	80869	182	26.923	45.6	3.43e-12	DUF2154	81165	80875	113	21.239	2.74e-07		81887	81591	100	36	54	75	2.39e-11
SMU_1855	Lactobacillus kitasatonis DSM 16761 = JCM 1039	AZFU01000001	150470	151003	182	26.923	45.6	3.43e-12	DUF2154	150707	150997	113	21.239	2.78e-07		149985	150281	100	36	54	75	2.39e-11
SMU_1855	Clostridium sp. CAG:122	CAZY010000161	7465	6884	201	30.348	47.76	8.58e-12	DUF2154	7120	6926	67	16.418	0.000336		8090	7821	90	37.778	60	68	1.13e-12
SMU_1855	Lactobacillus ruminis ATCC 27782	CP003032	1891488	1890898	203	24.138	41.87	5.49e-11	DUF2154	1891200	1890904	114	22.807	1.6e-06		1891937	1891662	95	34.737	54.74	71	1.65e-09
SMU_1855	Ruminococcaceae bacterium UBA5467	DIQH01000031	1123	806	106	33.019	52.83	9.55e-11	DUF2154	1084	806	106	18.868	0.000193		1796	1512	95	34.737	51.58	71	5.92e-12
SMU_1855	Ruminococcaceae bacterium UBA4847	DHEP01000031	16460	16777	106	33.019	52.83	9.64e-11	DUF2154	16499	16777	106	18.868	0.000292		15787	16071	95	34.737	51.58	71	2.04e-12
SMU_1855	Ruminococcaceae bacterium UBA4830	DHFG01000037	13627	13944	106	33.019	52.83	9.72e-11	DUF2154	13666	13944	106	18.868	0.00049		12954	13238	95	34.737	51.58	71	2.04e-12
SMU_1855	Ruminococcaceae bacterium UBA5434	DIRO01000055	13722	14039	106	33.019	52.83	9.72e-11	DUF2154	13761	14039	106	18.868	0.000486		13049	13333	95	34.737	51.58	71	5.58e-12
SMU_1855	Ruminococcaceae bacterium UBA5325	DHQZ01000045	13919	14236	106	33.019	52.83	9.73e-11	DUF2154	13958	14236	106	18.868	0.000561		13246	13530	95	34.737	51.58	71	4.31e-12
SMU_1855	Ruminococcaceae bacterium UBA4928	DHBM01000035	16034	16351	106	33.019	52.83	9.74e-11	DUF2154	16073	16351	106	18.868	0.000589		15361	15645	95	34.737	51.58	71	2.04e-12
SMU_1855	Ruminococcaceae bacterium UBA4910	DHCE01000057	34627	34310	106	33.019	52.83	9.74e-11	DUF2154	34588	34310	106	18.868	0.00063		35300	35016	95	34.737	51.58	71	2.05e-12
SMU_1855	Ruminococcaceae bacterium UBA4972	DGZU01000069	17808	18125	106	33.019	52.83	9.74e-11	DUF2154	17847	18125	106	18.868	0.000637		17135	17419	95	34.737	51.58	71	2.05e-12
SMU_1855	Ruminococcaceae bacterium UBA1033	DCEI01000009	15302	15619	106	33.019	52.83	9.74e-11	DUF2154	15341	15619	106	18.868	0.000575		14629	14913	95	34.737	51.58	71	3.06e-12
SMU_1855	Ruminococcaceae bacterium UBA5383	DHOT01000020	50891	51208	106	33.019	52.83	9.75e-11	DUF2154	50930	51208	106	18.868	0.000654		50218	50502	95	34.737	51.58	71	4.31e-12
SMU_1855	Ruminococcaceae bacterium UBA4896	DHCS01000056	6991	6674	106	33.019	52.83	9.76e-11	DUF2154	6952	6674	106	18.868	0.00083		7664	7380	95	34.737	51.58	71	2.05e-12
SMU_1855	Ruminococcaceae bacterium UBA5406	DHNW01000024	58896	59213	106	33.019	52.83	9.81e-11	DUF2154	58935	59213	106	18.868	0.003		58223	58507	95	34.737	51.58	71	4.32e-12
SMU_1855	Clostridium sp. D5	ADBG01000087	21343	21882	182	24.725	43.41	1.19e-10	DUF2154	21616	21822	69	23.188	2.89e-05		20817	21158	116	36.207	58.62	87	3.71e-16
SMU_1855	Faecalicatena fissicatena	LDAQ01000010	114907	114368	182	24.725	43.41	1.19e-10	DUF2154	114634	114428	69	23.188	5.19e-05		115433	115092	116	36.207	58.62	87	3.72e-16
SMU_1855	Lactobacillus sp. UBA5815	DICX01000054	5714	6283	191	24.084	42.41	1.27e-10	DUF2154	5984	6157	58	18.966	0.12		5218	5529	105	35.238	54.29	79	3.62e-13
SMU_1855	Lactobacillus ruminis	MRYQ01000010	52837	53427	203	24.138	41.87	2.54e-10	DUF2154	53125	53421	114	22.807	6.08e-08		52388	52663	95	34.737	54.74	71	1.66e-09
SMU_1855	Pediococcus claussenii ATCC BAA-344	CP003137	456624	457058	147	29.252	46.26	2.82e-10	DUF2154	456756	456974	73	23.288	0.000125		456037	456324	97	39.175	59.79	71	2.44e-12
SMU_1855	Pediococcus claussenii	CP014933	1297860	1298294	147	29.252	46.26	2.82e-10	DUF2154	1297992	1298210	73	23.288	0.000129		1297273	1297560	97	39.175	59.79	71	2.69e-12
SMU_1855	Pediococcus claussenii	CP014936	1295654	1296088	147	29.252	46.26	2.82e-10	DUF2154	1295786	1296004	73	23.288	0.000129		1295067	1295354	97	39.175	59.79	71	2.69e-12
SMU_1855	Lactobacillus farciminis KCTC 3681 = DSM 20184	AZDR01000013	48910	49365	155	30.323	47.1	5.22e-10	DUF2154	49066	49359	113	14.159	0.31		48248	48589	115	33.043	56.52	86	1.32e-13
SMU_1855	Lactobacillus farciminis KCTC 3681 = DSM 20184	AEOT01000002	97926	98381	155	30.323	47.1	5.24e-10	DUF2154	98082	98375	113	14.159	0.53		97264	97605	115	33.043	56.52	86	1.41e-14
SMU_1855	Lactobacillus sp. SYF10-1a	NIPR01000005	44327	43767	190	25.789	43.68	5.98e-10	DUF2154	44018	43854	56	19.643	0.002		44827	44534	99	33.333	61.62	74	1.95e-12
SMU_1855	Pediococcus claussenii	JQBB01000001	169998	170432	147	29.252	46.26	6.84e-10	DUF2154	170130	170348	73	23.288	2.08e-05		169411	169698	97	39.175	59.79	71	1.12e-11
SMU_1855	Ruminococcus sp. AT12	FLKG01000011	580777	580238	182	27.473	43.41	7e-10	DUF2154	580513	580322	64	34.375	1.15e-08		581228	580959	90	35.556	57.78	68	1.52e-13
SMU_1855	Firmicutes bacterium CAG:194	CAZT010000028	17727	17167	193	27.461	42.49	7.5e-10	DUF2154	17463	17173	113	18.584	2.22e-05		18182	17889	98	31.633	55.1	71	2.78e-07
SMU_1855	Lachnospiraceae bacterium UBA3632	DFKZ01000114	24540	24097	149	28.188	46.98	8.11e-10	DUF2154	24363	24187	59	25.424	2.57e-05		25194	24925	90	33.333	55.56	68	1.08e-13
SMU_1855	Streptococcus massiliensis 4401825	CANO01000049	29228	28785	154	27.273	46.1	9.05e-10	DUF2154	29018	28866	51	25.49	0.008		29765	29487	95	41.053	61.05	71	7.83e-15
SMU_1855	Streptococcus massiliensis DSM 18628	ARCE01000006	32606	33049	154	27.273	46.1	9.08e-10	DUF2154	32816	32968	51	25.49	0.013		32069	32347	95	41.053	61.05	71	7.85e-15
SMU_1855	Lactobacillus ruminis DSM 20403 = NBRC 102161	BCVU01000099	3149	3742	204	24.02	41.67	1.04e-09	DUF2154	3440	3736	114	22.807	4.45e-10		2700	2975	95	34.737	54.74	71	1.57e-10
SMU_1855	Lactobacillus ruminis	JHAJ01000008	1128	535	204	24.02	41.67	1.09e-09	DUF2154	837	541	114	22.807	7.71e-10		1577	1302	95	34.737	54.74	71	1.98e-10
SMU_1855	Lactobacillus ruminis	MRYP01000046	5711	6304	204	24.02	41.67	1.09e-09	DUF2154	6002	6298	114	22.807	7.97e-10		5262	5537	95	34.737	54.74	71	1.61e-09
SMU_1855	Lactobacillus ruminis DSM 20403 = NBRC 102161	AYYL01000069	5613	6206	204	24.02	41.67	1.09e-09	DUF2154	5904	6200	114	22.807	7.44e-10		5164	5439	95	34.737	54.74	71	2.04e-09
SMU_1855	Lactobacillus ruminis DSM 20403 = NBRC 102161	FOPI01000052	1024	431	204	24.02	41.67	1.09e-09	DUF2154	733	437	114	22.807	7.91e-10		1473	1198	95	34.737	54.74	71	2.62e-08
SMU_1855	Lactobacillus ruminis ATCC 25644	AFYE01000039	4307	3717	203	24.138	41.38	1.46e-09	DUF2154	3992	3723	105	23.81	1.34e-08		4756	4481	95	34.737	55.79	71	1.2e-08
SMU_1855	Lactobacillus ruminis ATCC 25644	ACGS02000037	4307	3717	203	24.138	41.38	1.46e-09	DUF2154	3992	3723	105	23.81	1.34e-08		4756	4481	95	34.737	55.79	71	1.2e-08
SMU_1855	Acetatifactor muris	OFSM01000003	27992	28522	179	27.374	44.69	1.82e-09	DUF2154	28268	28471	68	23.529	0.000252		27472	27765	98	32.653	55.1	71	1.28e-09
SMU_1855	Lactobacillus alimentarius DSM 20249	CP018867	1945013	1945573	190	24.211	46.32	1.87e-09	DUF2154	1945274	1945486	72	16.667	0.5		1944482	1944805	109	33.945	55.05	82	2.64e-13
SMU_1855	Lactobacillus ruminis S23	AWYB01000072	4014	3424	203	23.645	41.87	2.45e-09	DUF2154	3726	3430	114	21.93	3.11e-09		4463	4188	95	34.737	55.79	71	1.05e-10
SMU_1855	Anaerostipes sp. 3_2_56FAA	ACWB01000015	7606	7007	203	25.616	39.41	2.71e-09	DUF2154	7243	7013	92	16.304	6.56e-06		8007	7720	97	35.052	56.7	73	4.93e-11
SMU_1855	Anaerostipes sp. CAG:276	CBFE010000083	14771	14172	203	25.616	39.41	2.78e-09	DUF2154	14408	14178	92	16.304	2.55e-05		15172	14885	97	35.052	56.7	73	2.46e-13
SMU_1855	Anaerostipes caccae DSM 14662	ABAX03000037	603	4	203	25.616	39.41	3.38e-09	DUF2154	240	10	92	16.304	0.000103		1004	717	97	35.052	56.7	73	5.01e-11
SMU_1855	Clostridiales bacterium VE202-21	BAIF02000109	31593	32096	169	24.26	42.6	3.95e-09	DUF2154	31866	32048	61	22.951	0.000216		31067	31408	116	37.069	58.62	87	1.28e-16
SMU_1855	Lactobacillus paralimentarius DSM 13238 = JCM 10415	BAMH01000091	5675	6052	135	31.852	50.37	5.13e-09	DUF2154	5753	5983	83	16.867	0.008		4923	5285	122	35.246	55.74	91	5.35e-15
SMU_1855	Lactobacillus paralimentarius DSM 13238 = JCM 10415	AZES01000047	6995	7372	135	31.852	50.37	5.17e-09	DUF2154	7073	7303	83	16.867	0.009		6243	6605	122	35.246	55.74	91	5.37e-15
SMU_1855	Clostridiales bacterium VE202-26	BAII02000020	152460	151909	188	27.66	41.49	5.61e-09	DUF2154	152145	151915	92	21.739	1.6e-05		152947	152639	103	33.981	55.34	77	1.42e-16
SMU_1855	Firmicutes bacterium CAG:95	CBKF010000063	11687	12094	138	27.536	44.2	5.68e-09	DUF2154	11795	12088	113	14.159	4.83e-07		11028	11306	93	35.484	60.22	70	3.86e-14
SMU_1855	Lactobacillus ultunensis DSM 16047	ACGU01000068	10569	11102	183	22.951	46.45	5.84e-09	DUF2154	10806	11096	116	25	2.63e-10		10051	10377	110	32.727	52.73	82	3.14e-10
SMU_1855	Lactobacillus ultunensis DSM 16047	AZFO01000044	2216	1683	183	22.951	46.45	5.85e-09	DUF2154	1979	1689	116	25	2.64e-10		2734	2408	110	32.727	52.73	82	7.26e-10
SMU_1855	Lactobacillus paralimentarius DSM 13961 = JCM 10707	AZDH01000008	44137	43760	135	31.852	50.37	5.88e-09	DUF2154	44059	43829	83	16.867	0.05		44889	44527	122	34.426	55.74	91	1.18e-13
SMU_1855	Lactobacillus paralimentarius DSM 13961 = JCM 10707	BBAE01000017	44283	43906	135	31.852	50.37	5.88e-09	DUF2154	44205	43975	83	16.867	0.05		45035	44673	122	34.426	55.74	91	1.18e-13
SMU_1855	Lactobacillus paralimentarius	MXAL01000014	4549	4926	135	31.852	50.37	5.89e-09	DUF2154	4627	4857	83	16.867	0.05		3797	4159	122	34.426	55.74	91	1.18e-13
SMU_1855	Lactobacillus futsaii JCM 17355	AZDO01000128	3678	4232	188	27.66	44.15	8.16e-09	DUF2154	3933	4226	113	15.044	0.03		3112	3453	115	32.174	56.52	86	3.58e-13
SMU_1855	Lactobacillus alimentarius DSM 20249	AZDQ01000019	28775	28215	190	24.211	46.32	8.66e-09	DUF2154	28514	28302	72	16.667	0.016		29306	28983	109	33.945	55.05	82	3.41e-13
SMU_1855	Faecalicatena contorta	CYZU01000051	7634	7095	182	23.626	42.86	8.79e-09	DUF2154	7361	7167	65	21.538	9.65e-05		8160	7819	116	37.069	58.62	87	1.5e-18
SMU_1855	Eubacterium sp. SB2	CVTZ01000013	1098683	1099222	182	23.626	42.86	8.89e-09	DUF2154	1098956	1099150	65	21.538	0.005		1098157	1098498	116	37.069	58.62	87	1.64e-18
SMU_1855	[Clostridium] scindens ATCC 35704	ABFY02000014	72358	72909	188	27.66	40.96	9.09e-09	DUF2154	72673	72825	51	27.451	6.74e-07		71871	72179	103	33.981	55.34	77	6.61e-14																					52.41	100	1.66e-12		DUF3021	282326	282712
SMU_1855	Lachnospiraceae bacterium 5_1_57FAA	ACTR01000011	96365	95814	188	27.66	40.96	9.12e-09	DUF2154	96050	95898	51	27.451	1.49e-06		96852	96544	103	33.981	55.34	77	6.62e-14
SMU_1855	Clostridiales bacterium VE202-09	BAHW02000030	85562	84963	203	25.616	38.92	1.05e-08	DUF2154	85199	84969	92	16.304	8.7e-05		85963	85676	97	35.052	56.7	73	1.64e-13
SMU_1855	Anaerostipes sp. BG01	NQOG01000008	32126	32725	203	25.616	38.92	1.05e-08	DUF2154	32489	32719	92	16.304	9.49e-05		31725	32012	97	35.052	56.7	73	3.34e-11
SMU_1855	Lactobacillus heilongjiangensis	CP012559	2386147	2385818	111	31.532	51.35	1.11e-08	DUF2154	2386069	2385824	99	18.182	0.11		2386878	2386594	96	34.375	60.42	72	9.89e-13
SMU_1855	Lactobacillus farciminis	BCLJ01000006	76327	76782	155	27.742	45.81	1.2e-08	DUF2154	76483	76776	113	15.929	0.11		75665	76006	115	32.174	56.52	86	3.65e-13
SMU_1855	Ruminococcaceae bacterium UBA5396	DHOG01000125	50644	51018	125	31.2	47.2	1.27e-08	DUF2154	50713	51012	113	15.044	1.42e-06		50012	50281	90	33.333	57.78	68	1.67e-12
SMU_1855	Dorea sp. D27	ACTH01000051	66695	67225	182	27.473	41.21	2.45e-08	DUF2154	66959	67219	102	22.549	5.37e-08		66241	66510	90	33.333	62.22	68	2.88e-13
SMU_1855	Lachnoclostridium sp. UBA1308	DBTU01000009	38075	37548	182	25.824	43.41	2.7e-08	DUF2154	37796	37554	97	16.495	0.000469		38557	38288	90	35.556	62.22	68	5.32e-14
SMU_1855	Lactobacillus ruminis	MRYO01000022	21814	21224	203	22.66	40.89	2.91e-08	DUF2154	21499	21305	65	26.154	5.6e-07		22263	21988	95	34.737	55.79	71	1.61e-08
SMU_1855	Lactobacillus ruminis	DBPG01000045	3439	4029	203	21.675	40.89	3.62e-08	DUF2154	3754	4023	105	21.905	2.16e-08		2990	3265	95	34.737	55.79	71	7.4e-11
SMU_1855	Clostridium sp. Marseille-P2538	FLKL01000002	3279991	3279461	182	27.473	41.76	4.04e-08	DUF2154	3279727	3279467	102	19.608	1.52e-06		3280445	3280176	90	32.222	60	68	1.93e-12
SMU_1855	Hespellia stercorisuis DSM 15480	FQZY01000009	89386	89910	176	27.273	42.61	4.76e-08	DUF2154	89644	89826	61	16.393	0.09		88892	89170	94	37.234	54.26	71	1.32e-10
SMU_1855	Lactobacillus ruminis SPM0211	AFOJ01000003	97932	98522	203	21.675	41.87	5.35e-08	DUF2154	98247	98516	105	24.762	3.72e-08		97483	97758	95	34.737	55.79	71	7.37e-10
SMU_1855	Lactobacillus ruminis DPC 6832	AWYA01000112	35492	36082	203	21.675	40.89	6.23e-08	DUF2154	35807	36076	105	21.905	9.43e-08		35043	35309	90	35.556	54.44	68	1.08e-08
SMU_1855	Lactobacillus crustorum	CP017996	2052941	2052615	110	28.182	44.55	7.27e-08	DUF2154	2052866	2052702	56	21.429	0.14		2053744	2053391	119	31.933	56.3	89	2.42e-13
SMU_1855	Ruminococcaceae bacterium HV4-5-B5C	FXYJ02000003	369161	369574	139	25.18	48.2	9.09e-08	DUF2154	369335	369484	50	24	0.063		368482	368838	119	29.412	49.58	89	1.3e-12
SMU_1855	Roseburia sp. 499	MJID01000012	66071	66622	186	25.269	43.55	1.17e-07	DUF2154	66386	66529	48	25	0.049		65616	65888	91	36.264	60.44	68	1.48e-13
SMU_1855	Erysipelothrix larvae	CP013213	2163619	2163957	113	27.434	49.56	1.79e-07	DUF2154	2163661	2163876	72	18.056	0.001		2162897	2163196	100	35	58	73	4.07e-12
SMU_1855	Streptococcus sinensis	JPEN01000055	57073	57537	167	26.347	43.11	2.04e-07	DUF2154	57304	57453	50	16	0.15		56564	56860	100	38	57	75	2.39e-09
SMU_1855	Ruminococcus sp. UBA3387	DEPR01000074	33289	33618	115	33.043	48.7	2.06e-07	DUF2154	33394	33582	63	30.159	6.6e-09		32624	32893	90	34.444	57.78	68	3.2e-13
SMU_1855	Catabacter sp. UBA5399	DHOD01000001	7490	7026	167	25.749	41.32	2.2e-07	DUF2154	7328	7032	113	16.814	3.99e-07		8139	7768	124	29.839	48.39	89	2.31e-13
SMU_1855	[Clostridium] hylemonae DSM 15053	ABYI02000034	138768	138235	181	27.072	41.44	2.26e-07	DUF2154	138471	138298	58	17.241	0.000106		139222	138953	90	33.333	62.22	68	1.66e-13
SMU_1855	Streptococcus sp. DD04	LQOH01000128	25279	25743	167	26.347	43.11	2.38e-07	DUF2154	25456	25659	70	17.143	0.041		24770	25066	100	38	58	75	1.03e-11
SMU_1855	Lactobacillus crustorum JCM 15951	AZDB01000033	19095	19421	110	28.182	45.45	2.89e-07	DUF2154	19170	19334	56	21.429	0.001		18292	18645	119	31.933	56.3	89	2.77e-13
SMU_1855	Lactobacillus crustorum	JQCK01000032	19123	19449	110	28.182	45.45	2.89e-07	DUF2154	19198	19362	56	21.429	0.001		18320	18673	119	31.933	56.3	89	3.54e-12
SMU_1855	Roseburia sp. CAG:197	CBBL010000231	719	264	154	25.325	42.86	2.97e-07	DUF2154	521	285	79	20.253	1.17e-05		1273	995	93	33.333	62.37	70	1.47e-12
SMU_1855	Lactobacillus hominis DSM 23910 = CRBIP 24.179	AYZP01000003	219484	219873	130	24.615	48.46	3.25e-07	DUF2154	219571	219837	89	19.101	2.77e-06		218777	219079	102	32.353	60.78	77	2.34e-11
SMU_1855	Lactobacillus hominis DSM 23910 = CRBIP 24.179	CAKE01000002	42461	42072	130	24.615	48.46	3.25e-07	DUF2154	42374	42108	89	19.101	3.86e-06		43168	42866	102	32.353	60.78	77	2.34e-11
SMU_1855	Lachnospiraceae bacterium Marseille-P3773	FXXR01000009	713461	712949	174	27.586	40.23	3.54e-07	DUF2154	713185	713012	58	17.241	0.064		713946	713695	84	34.524	60.71	63	1.01e-09
SMU_1855	Streptococcus gordonii	CP020450	1169375	1169878	179	25.698	44.69	3.64e-07	DUF2154	1169722	1169928	71	22.535	0.034		1169012	1169308	99	39.394	59.6	74	3.81e-17
SMU_1855	Streptococcus gordonii	CP023511	1018542	1019045	179	25.698	44.69	3.64e-07	DUF2154	1018758	1018964	71	22.535	0.032		1018048	1018344	99	39.394	59.6	74	9.05e-17
SMU_1855	Ruminococcaceae bacterium UBA2656	DENA01000025	57332	56781	187	24.599	42.78	3.7e-07	DUF2154	57050	56787	103	19.417	0.000109		57777	57508	90	33.333	55.56	68	9.05e-13
SMU_1855	Streptococcus gordonii str. Challis substr. CH1	CP000725	1807137	1806634	179	25.698	44.69	3.85e-07	DUF2154	1806921	1806715	71	22.535	0.036		1807631	1807335	99	40.404	59.6	74	1.42e-17
SMU_1855	[Clostridium] scindens VE202-05	BAHS01000007	53017	52631	133	28.571	45.11	4.29e-07	DUF2154	52867	52715	51	27.451	4.65e-06		53667	53359	103	33.981	55.34	77	1.42e-16
SMU_1855	Streptococcus gordonii	CP017295	1963923	1963420	179	25.698	44.69	4.38e-07	DUF2154	1963707	1963501	71	22.535	0.033		1964417	1964082	112	40.179	58.04	82	4.77e-17
SMU_1855	Streptococcus gordonii	CP012648	1043937	1044440	179	25.698	44.69	4.38e-07	DUF2154	1044153	1044359	71	22.535	0.035		1043443	1043778	112	40.179	58.04	82	6.02e-17
SMU_1855	Streptococcus sanguinis SK36	CP000387	1975301	1974855	162	27.778	41.98	5.03e-07	DUF2154	1975088	1974939	50	22	0.049		1975843	1975550	98	40.816	59.18	74	4.67e-17
SMU_1855	Eubacterium sp. CAG:156	CBBN010000122	1228	1638	137	27.737	45.99	5.1e-07	DUF2154	1411	1548	46	32.609	3.31e-05		551	865	106	34.906	63.21	77	1.78e-14
SMU_1855	Lactobacillus tucceti DSM 20183	AZDG01000020	31934	32344	138	28.261	44.93	5.18e-07	DUF2154	32090	32218	44	18.182	0.71		31212	31565	119	31.092	59.66	89	1.04e-13
SMU_1855	Lactobacillus paucivorans	JQCA01000074	14511	13942	190	21.053	42.63	8.1e-07	DUF2154	14181	14029	51	19.608	0.000199		14960	14700	88	31.818	59.09	66	1.22e-08
SMU_1855	Lactobacillus plantarum	MKEB01000063	587	165	143	27.972	40.56	8.18e-07	DUF2154	434	297	48	16.667	0.28		1175	915	88	35.227	54.55	66	2.41e-11
SMU_1855	Streptococcus sanguinis	JWCU01002035	1022	1468	162	27.16	40.74	1.05e-06	DUF2154	1235	1384	50	22	0.00013		477	773	99	39.394	59.6	74	5.9e-16
SMU_1855	Eisenbergiella tayi	MEHB01000007	16808	16476	113	29.204	47.79	1.06e-06	DUF2154	16742	16479	92	20.652	1.42e-10		17554	17225	110	27.273	50	83	1.15e-10
SMU_1855	Eisenbergiella tayi	MEHE01000026	55956	56288	113	29.204	47.79	1.06e-06	DUF2154	56022	56285	92	20.652	2.52e-10		55210	55539	110	27.273	50	83	1.15e-10
SMU_1855	Eisenbergiella tayi	MEHD01000051	55956	56288	113	29.204	47.79	1.06e-06	DUF2154	56022	56285	92	20.652	2.52e-10		55210	55539	110	27.273	50	83	1.15e-10
SMU_1855	Eisenbergiella tayi	MEHA01000002	233528	233196	113	29.204	47.79	1.06e-06	DUF2154	233462	233199	92	20.652	4.62e-10		234274	233945	110	27.273	50	83	1.15e-10
SMU_1855	Fusicatenibacter sp. 2789STDY5834925	CZBC01000005	283592	283260	113	29.204	47.79	1.06e-06	DUF2154	283526	283263	92	20.652	3.3e-10		284338	284009	110	27.273	50	83	2.33e-09
SMU_1855	Clostridium paraputrificum	OBIP01000007	127357	127722	123	29.268	45.53	1.09e-06	DUF2154	127486	127662	62	27.419	0.01		126738	127016	93	34.409	59.14	70	1.38e-10
SMU_1855	Streptococcus gordonii	LQRC01000263	515	12	179	25.698	45.25	1.12e-06	DUF2154	299	93	71	22.535	0.000224		1009	674	112	39.286	58.04	82	5.49e-18
SMU_1855	Eisenbergiella tayi	MEHC01000020	917192	917524	113	29.204	47.79	1.14e-06	DUF2154	917258	917521	92	20.652	1.26e-09		916446	916775	110	27.273	50	83	1.15e-10
SMU_1855	Streptococcus sanguinis CC94A	AZJC01000007	44788	44342	162	28.395	41.98	1.2e-06	DUF2154	44575	44426	50	22	0.003		45333	45037	99	39.394	59.6	74	2.04e-18
SMU_1855	Streptococcus sanguinis	LAWG01000009	39031	38585	162	28.395	41.98	1.2e-06	DUF2154	38818	38669	50	22	0.001		39576	39280	99	39.394	59.6	74	5.36e-18
SMU_1855	Streptococcus sanguinis	LAWE01000007	39029	38583	162	28.395	41.98	1.2e-06	DUF2154	38816	38667	50	22	0.002		39574	39278	99	39.394	59.6	74	5.36e-18
SMU_1855	Streptococcus sanguinis SK1 = NCTC 7863	LBFD01000037	39029	38583	162	28.395	41.98	1.2e-06	DUF2154	38816	38667	50	22	0.002		39574	39278	99	39.394	59.6	74	5.37e-18
SMU_1855	Streptococcus sanguinis	LAWK01000006	39688	39242	162	28.395	41.98	1.2e-06	DUF2154	39475	39326	50	22	0.003		40233	39937	99	39.394	59.6	74	5.37e-18
SMU_1855	Streptococcus sanguinis SK72	AEXV01000011	40237	39791	162	28.395	41.98	1.2e-06	DUF2154	40024	39875	50	22	0.003		40782	40486	99	39.394	59.6	74	1.25e-17
SMU_1855	Streptococcus sanguinis SK1058	AFBF01000017	39035	38589	162	28.395	41.98	1.2e-06	DUF2154	38822	38673	50	22	0.001		39580	39284	99	39.394	59.6	74	3.14e-17
SMU_1855	Streptococcus sanguinis SK1059	AFFM01000022	39003	38557	162	28.395	41.98	1.2e-06	DUF2154	38790	38641	50	22	0.003		39548	39252	99	39.394	59.6	74	3.15e-17
SMU_1855	Streptococcus sanguinis	JVPQ01000056	39091	38645	162	28.395	41.98	1.2e-06	DUF2154	38878	38729	50	22	0.002		39636	39340	99	39.394	59.6	74	6.09e-16
SMU_1855	Streptococcus sp. CCH8-C6	LSJN01000064	48661	49107	162	28.395	41.98	1.21e-06	DUF2154	48874	49023	50	22	0.005		48116	48412	99	39.394	59.6	74	4.32e-18
SMU_1855	Streptococcus sanguinis	LAYH01000004	39046	38600	162	28.395	41.98	1.21e-06	DUF2154	38833	38684	50	22	0.005		39591	39295	99	39.394	59.6	74	5.37e-18
SMU_1855	Streptococcus salivarius	PKHZ01000003	265995	266441	162	28.395	41.98	1.21e-06	DUF2154	266208	266357	50	22	0.007		265450	265746	99	39.394	59.6	74	1.13e-17
SMU_1855	Streptococcus sanguinis SK405	AEWZ01000003	39001	38555	162	28.395	41.98	1.21e-06	DUF2154	38788	38639	50	22	0.009		39546	39250	99	39.394	59.6	74	1.25e-17
SMU_1855	Streptococcus sanguinis SK160	AEXZ01000006	351168	351614	162	28.395	41.98	1.21e-06	DUF2154	351381	351530	50	22	0.009		350623	350919	99	39.394	59.6	74	1.25e-17
SMU_1855	Streptococcus sanguinis SK150	AEXY01000004	388281	388727	162	28.395	41.98	1.21e-06	DUF2154	388494	388643	50	22	0.009		387736	388032	99	39.394	59.6	74	1.25e-17
SMU_1855	Streptococcus sanguinis SK1057	AFBA01000003	160354	160800	162	28.395	41.98	1.21e-06	DUF2154	160567	160716	50	22	0.004		159809	160105	99	39.394	59.6	74	3.15e-17
SMU_1855	Streptococcus sanguinis SK1 = NCTC 7863	AFAZ01000005	39006	38560	162	28.395	41.98	1.21e-06	DUF2154	38793	38644	50	22	0.004		39551	39255	99	39.394	59.6	74	3.15e-17
SMU_1855	Streptococcus sanguinis ATCC 29667	AFQA01000021	27973	27527	162	28.395	41.98	1.21e-06	DUF2154	27760	27611	50	22	0.004		28518	28222	99	39.394	59.6	74	3.15e-17
SMU_1855	Streptococcus sanguinis SK408	AFBE01000011	39665	39219	162	28.395	41.98	1.21e-06	DUF2154	39452	39303	50	22	0.005		40210	39914	99	39.394	59.6	74	3.15e-17
SMU_1855	Streptococcus sanguinis SK340	AFQB01000011	39008	38562	162	28.395	41.98	1.21e-06	DUF2154	38795	38646	50	22	0.009		39553	39257	99	39.394	59.6	74	3.15e-17
SMU_1855	Streptococcus sanguinis SK1056	AFFL01000004	38961	38515	162	28.395	41.98	1.21e-06	DUF2154	38748	38599	50	22	0.01		39506	39210	99	39.394	59.6	74	3.15e-17
SMU_1855	Streptococcus cristatus	JVCN01000021	265921	266367	162	28.395	41.98	1.21e-06	DUF2154	266134	266283	50	22	0.007		265376	265672	99	39.394	59.6	74	6.1e-16
SMU_1855	Ruminococcaceae bacterium UBA5357	DHPT01000066	14552	14824	91	32.967	52.75	1.22e-06	DUF2154	14546	14824	106	17.925	7.68e-06		13744	13974	77	35.065	53.25	58	2.14e-08
SMU_1855	Streptococcus sanguinis	JUWC01000016	39090	38644	162	28.395	41.98	1.27e-06	DUF2154	38877	38728	50	22	0.004		39632	39339	98	40.816	59.18	74	1.34e-17
SMU_1855	Streptococcus sp. HMSC10A01	LTZV01000021	49548	50051	179	26.257	44.69	1.33e-06	DUF2154	49764	49970	71	22.535	0.002		49054	49356	101	39.604	59.41	76	1.02e-15
SMU_1855	Streptococcus cristatus	JUSY01000014	46785	47288	179	26.257	44.69	1.33e-06	DUF2154	47001	47207	71	22.535	0.002		46291	46593	101	38.614	59.41	76	3.99e-15
SMU_1855	Clostridium paraputrificum	CZBQ01000003	178709	179074	123	29.268	45.53	1.51e-06	DUF2154	178838	179014	62	25.806	0.024		178090	178368	93	34.409	59.14	70	1.32e-11
SMU_1855	Streptococcus cristatus	LAWH01000027	3061	2597	167	26.946	43.11	1.52e-06	DUF2154	2830	2681	50	16	0.35		3576	3274	102	38.235	58.82	77	1.2e-12
SMU_1855	Streptococcus cristatus	JVSO01000062	66239	65775	167	26.946	43.11	1.53e-06	DUF2154	66008	65859	50	16	0.79		66736	66452	96	40.625	60.42	72	4.77e-11
SMU_1855	Clostridium paraputrificum	CYZW01000006	121447	121082	123	29.268	45.53	1.53e-06	DUF2154	121318	121142	62	25.806	0.018		122066	121788	93	33.333	58.06	70	1.13e-10
SMU_1855	Clostridium paraputrificum	OBJN01000001	485142	484777	123	29.268	45.53	1.54e-06	DUF2154	485013	484837	62	25.806	0.055		485761	485483	93	34.409	59.14	70	1.61e-10
SMU_1855	Streptococcus sanguinis	CDMW01000001	1830730	1830284	162	28.395	41.98	1.62e-06	DUF2154	1830571	1830368	70	21.429	0.03		1831272	1830979	98	40.816	59.18	74	7.14e-18
SMU_1855	Lachnospiraceae bacterium VE202-12	BAHZ01000163	6340	6672	113	29.204	47.79	1.82e-06	DUF2154	6406	6669	92	20.652	9.14e-12		5593	5922	110	27.273	50	83	1.13e-11
SMU_1855	Streptococcus sanguinis SK330	AFBD01000006	39045	38599	162	28.395	41.98	1.83e-06	DUF2154	38832	38605	92	15.217	0.003		39587	39294	98	40.816	59.18	74	5.11e-17
SMU_1855	Lactobacillus plantarum	NIGL01000526	3407	3829	143	27.273	40.56	1.84e-06	DUF2154	3560	3697	48	16.667	0.044		2819	3079	88	35.227	54.55	66	1.87e-10
SMU_1855	Streptococcus gordonii	LAWA01000016	36872	36369	179	25.698	44.69	1.87e-06	DUF2154	36656	36450	71	22.535	0.001		37366	37070	99	39.394	59.6	74	1.23e-17
SMU_1855	Streptococcus sp. CCH8-G7	LSJE01000093	16276	16779	179	25.698	44.69	1.87e-06	DUF2154	16492	16698	71	22.535	0.000806		15782	16078	99	39.394	59.6	74	1.4e-15
SMU_1855	Streptococcus gordonii	LAWJ01000008	108831	109334	179	25.698	44.69	1.88e-06	DUF2154	109047	109253	71	22.535	0.002		108337	108633	99	40.404	59.6	74	3.28e-18
SMU_1855	Lactobacillus plantarum	DHCO01000112	591	169	143	27.273	40.56	1.9e-06	DUF2154	438	301	48	16.667	0.072		1179	919	88	35.227	54.55	66	1.06e-11
SMU_1855	Lactobacillus plantarum 4_3	AYTU01000065	68754	69176	143	27.273	40.56	1.94e-06	DUF2154	68907	69044	48	18.75	0.84		68166	68426	88	35.227	54.55	66	2.52e-10
SMU_1855	Streptococcus gordonii	LOBS01000036	45015	45518	179	25.698	44.69	1.98e-06	DUF2154	45231	45437	71	22.535	0.001		44521	44817	99	39.394	59.6	74	2.43e-18
SMU_1855	Streptococcus cristatus	JUTP01000065	36216	35713	179	25.698	44.69	1.98e-06	DUF2154	36000	35794	71	22.535	0.000857		36710	36414	99	40.404	59.6	74	3.71e-16
SMU_1855	Lactobacillus plantarum	LUWD01000066	645	223	143	27.273	40.56	1.98e-06	DUF2154	492	355	48	16.667	0.2		1233	973	88	35.227	54.55	66	3.2e-09
SMU_1855	Streptococcus gordonii	LQWV01000001	37240	36737	179	25.698	44.69	1.99e-06	DUF2154	37024	36818	71	22.535	0.004		37734	37438	99	39.394	59.6	74	1.03e-17
SMU_1855	Streptococcus gordonii	LAVZ01000005	36238	35735	179	25.698	44.69	1.99e-06	DUF2154	36022	35816	71	22.535	0.004		36732	36436	99	39.394	59.6	74	1.03e-17
SMU_1855	Streptococcus gordonii	LAYG01000003	239006	239509	179	25.698	44.69	1.99e-06	DUF2154	239222	239428	71	22.535	0.005		238512	238808	99	40.404	59.6	74	1.11e-17
SMU_1855	Streptococcus gordonii	LAWF01000002	250169	250672	179	25.698	44.69	1.99e-06	DUF2154	250385	250591	71	22.535	0.005		249675	249971	99	40.404	59.6	74	1.11e-17
SMU_1855	Streptococcus gordonii	JYGL01000001	1151302	1150799	179	25.698	44.69	1.99e-06	DUF2154	1151086	1150880	71	22.535	0.025		1151796	1151500	99	39.394	59.6	74	1.25e-17
SMU_1855	Streptococcus gordonii	JYOZ01000006	329422	329925	179	25.698	44.69	1.99e-06	DUF2154	329638	329844	71	22.535	0.006		328928	329224	99	40.404	59.6	74	1.35e-17
SMU_1855	Streptococcus gordonii	LBCT01000005	36467	35964	179	25.698	44.69	1.99e-06	DUF2154	36251	36045	71	22.535	0.002		36961	36665	99	39.394	59.6	74	1.31e-15
SMU_1855	Lactobacillus plantarum	MKEH01000045	17184	17606	143	27.273	40.56	1.99e-06	DUF2154	17337	17474	48	16.667	0.31		16596	16856	88	35.227	54.55	66	2.41e-11
SMU_1855	Lactobacillus plantarum LP91	AXDQ01000066	11483	11061	143	27.273	40.56	2.01e-06	DUF2154	11330	11193	48	16.667	0.2		12161	11811	118	31.356	50	85	1.1e-10
SMU_1855	Lactobacillus plantarum	MKEF01000076	730	308	143	27.273	40.56	2.02e-06	DUF2154	577	440	48	16.667	0.23		1318	1058	88	35.227	54.55	66	2.41e-11
SMU_1855	Lactobacillus plantarum	MKDZ01000039	18930	19352	143	27.273	40.56	2.03e-06	DUF2154	19083	19220	48	16.667	0.41		18342	18602	88	35.227	54.55	66	2.42e-11
SMU_1855	Lactobacillus plantarum	MKEA01000037	17192	16770	143	27.273	40.56	2.04e-06	DUF2154	17039	16902	48	16.667	0.42		17780	17520	88	35.227	54.55	66	2.42e-11
SMU_1855	Lactobacillus plantarum	MKGF01000063	18930	19352	143	27.273	40.56	2.04e-06	DUF2154	19083	19220	48	16.667	0.42		18342	18602	88	35.227	54.55	66	1.97e-10
SMU_1855	Lactobacillus plantarum WJL	AUTE01000031	1299	1721	143	27.273	40.56	2.04e-06	DUF2154	1452	1589	48	16.667	0.48		711	971	88	35.227	54.55	66	2.51e-10
SMU_1855	Lactobacillus plantarum 2165	AVFI01000024	24231	24653	143	27.273	40.56	2.04e-06	DUF2154	24384	24521	48	16.667	0.6		23643	23903	88	35.227	54.55	66	2.52e-10
SMU_1855	Lactobacillus plantarum	LQHC01000022	540	118	143	27.273	40.56	2.04e-06	DUF2154	387	250	48	16.667	0.41		1128	868	88	35.227	54.55	66	3.22e-09
SMU_1855	Lactobacillus plantarum	MKDF01000017	574	152	143	27.273	40.56	2.05e-06	DUF2154	421	284	48	16.667	0.73		1162	902	88	35.227	54.55	66	2.43e-11
SMU_1855	Lactobacillus plantarum	MJHI01000055	64694	65116	143	27.273	40.56	2.05e-06	DUF2154	64847	64984	48	16.667	0.75		64106	64366	88	35.227	54.55	66	2.43e-11
SMU_1855	Lactobacillus plantarum	MJHJ01000029	64745	65167	143	27.273	40.56	2.05e-06	DUF2154	64898	65035	48	16.667	0.75		64157	64417	88	35.227	54.55	66	2.43e-11
SMU_1855	Lactobacillus plantarum	MJHK01000039	64695	65117	143	27.273	40.56	2.05e-06	DUF2154	64848	64985	48	16.667	0.75		64107	64367	88	35.227	54.55	66	2.43e-11
SMU_1855	Lactobacillus plantarum	MKDV01000078	18930	19352	143	27.273	40.56	2.05e-06	DUF2154	19083	19220	48	16.667	0.82		18342	18602	88	35.227	54.55	66	2.43e-11
SMU_1855	Lactobacillus plantarum	MKFX01000029	605	183	143	27.273	40.56	2.05e-06	DUF2154	452	315	48	16.667	0.75		1193	933	88	35.227	54.55	66	1.98e-10
SMU_1855	Lactobacillus plantarum	PEGS01000020	69283	69705	143	27.273	40.56	2.05e-06	DUF2154	69436	69573	48	16.667	0.81		68695	68955	88	35.227	54.55	66	1.98e-10
SMU_1855	Lactobacillus plantarum	MKDB01000042	639	217	143	27.273	40.56	2.05e-06	DUF2154	486	349	48	16.667	0.92		1227	967	88	35.227	54.55	66	1.98e-10
SMU_1855	Lactobacillus plantarum	LEBG01000020	58772	59194	143	27.273	40.56	2.05e-06	DUF2154	58925	59062	48	16.667	0.77		58184	58444	88	35.227	54.55	66	2.05e-09
SMU_1855	Lactobacillus plantarum	LUWV01000013	650	228	143	27.273	40.56	2.05e-06	DUF2154	497	360	48	16.667	0.76		1238	978	88	35.227	54.55	66	3.23e-09
SMU_1855	Lactobacillus plantarum	LUXB01000002	68815	69237	143	27.273	40.56	2.05e-06	DUF2154	68968	69105	48	16.667	0.8		68227	68487	88	35.227	54.55	66	3.23e-09
SMU_1855	Lactobacillus plantarum	LUWE01000009	17978	18400	143	27.273	40.56	2.05e-06	DUF2154	18131	18268	48	16.667	0.81		17390	17650	88	35.227	54.55	66	3.23e-09
SMU_1855	Lactobacillus plantarum	LUWA01000049	17978	18400	143	27.273	40.56	2.05e-06	DUF2154	18131	18268	48	16.667	0.81		17390	17650	88	35.227	54.55	66	3.23e-09
SMU_1855	Lactobacillus plantarum	MKEG01000015	18930	19352	143	27.273	40.56	2.19e-06	DUF2154	19083	19220	48	16.667	0.22		18342	18602	88	35.227	54.55	66	1.25e-10
SMU_1855	Lactobacillus plantarum	NDXC01000029	1082	660	143	27.273	40.56	2.22e-06	DUF2154	929	792	48	16.667	0.78		1670	1410	88	35.227	54.55	66	1.26e-10
SMU_1855	Streptococcus cristatus	LQRD01000020	67721	68170	164	27.439	43.9	2.24e-06	DUF2154	67862	68086	75	16	0.036		67191	67493	102	38.235	58.82	77	1.61e-10
SMU_1855	Streptococcus gordonii	LAWQ01000008	36423	35920	179	25.698	44.69	2.25e-06	DUF2154	36207	36001	71	22.535	0.000711		36917	36582	112	39.286	58.04	82	1.72e-18
SMU_1855	Streptococcus gordonii	LAWL01000010	37112	36609	179	25.698	44.69	2.26e-06	DUF2154	36896	36690	71	22.535	0.001		37606	37271	112	39.286	58.04	82	1.73e-18
SMU_1855	Streptococcus gordonii	LAWP01000011	97983	98486	179	25.698	44.69	2.26e-06	DUF2154	98199	98405	71	22.535	0.002		97489	97824	112	39.286	58.04	82	1.73e-18
SMU_1855	Streptococcus gordonii	LAWN01000004	36285	35782	179	25.698	44.69	2.26e-06	DUF2154	36069	35863	71	22.535	0.003		36779	36444	112	39.286	58.04	82	1.73e-18
SMU_1855	Streptococcus sp. HMSC062B01	LTGS01000046	50789	51292	179	25.698	44.69	2.26e-06	DUF2154	51005	51211	71	22.535	0.001		50295	50630	112	39.286	58.04	82	1.04e-17
SMU_1855	Streptococcus gordonii	JYGN01000001	37603	37100	179	25.698	44.69	2.26e-06	DUF2154	37387	37181	71	22.535	0.004		38097	37762	112	39.286	58.04	82	1.11e-17
SMU_1855	Lactobacillus plantarum 19L3	AWTS01000121	4053	3631	143	27.273	40.56	2.31e-06	DUF2154	3900	3763	48	16.667	0.079		4641	4381	88	35.227	54.55	66	2.5e-10
SMU_1855	Lactobacillus plantarum	LEBD01000003	108691	109113	143	27.273	40.56	2.38e-06	DUF2154	108844	108981	48	16.667	0.21		108103	108363	88	34.091	53.41	66	4.05e-08
SMU_1855	Lactobacillus plantarum	LEBA01000028	37587	37165	143	27.273	40.56	2.38e-06	DUF2154	37434	37297	48	16.667	0.28		38175	37915	88	34.091	53.41	66	4.06e-08
SMU_1855	Lactobacillus plantarum	LEBB01000019	46223	45801	143	27.273	40.56	2.38e-06	DUF2154	46070	45933	48	16.667	0.29		46811	46551	88	34.091	53.41	66	4.06e-08
SMU_1855	Lactobacillus plantarum	LUWC01000173	55287	54865	143	27.273	40.56	2.38e-06	DUF2154	55134	54997	48	16.667	0.31		55875	55615	88	34.091	53.41	66	4.06e-08
SMU_1855	Lactobacillus plantarum	LMVD01000003	206010	205588	143	27.273	40.56	2.38e-06	DUF2154	205857	205720	48	16.667	0.52		206598	206338	88	34.091	53.41	66	4.06e-08
SMU_1855	Lactobacillus plantarum	LEBC01000004	209418	208996	143	27.273	40.56	2.38e-06	DUF2154	209265	209128	48	16.667	0.6		210006	209746	88	34.091	53.41	66	4.06e-08
SMU_1855	Lactobacillus plantarum	LEAZ01000004	108690	109112	143	27.273	40.56	2.38e-06	DUF2154	108843	108980	48	16.667	0.6		108102	108362	88	34.091	53.41	66	4.06e-08
SMU_1855	Lactobacillus plantarum	LUWB01000044	108768	109190	143	27.273	40.56	2.38e-06	DUF2154	108921	109058	48	16.667	0.64		108180	108440	88	34.091	53.41	66	4.06e-08
SMU_1855	Lactobacillus plantarum	LUWL01000013	108706	109128	143	27.273	40.56	2.38e-06	DUF2154	108859	108996	48	16.667	0.67		108118	108378	88	34.091	53.41	66	4.06e-08
SMU_1855	Gemella bergeriae ATCC 700627	AWVP01000079	13436	12897	186	26.882	41.4	2.42e-06	DUF2154	13088	12903	77	25.974	1.09e-06		13883	13560	108	36.111	54.63	74	4.11e-15
SMU_1855	Streptococcus cristatus AS 1.3089	CP004409	1751806	1751342	167	25.749	42.51	2.44e-06	DUF2154	1751650	1751426	75	14.667	0.53		1752321	1752019	102	38.235	58.82	77	3.9e-12
SMU_1855	Streptococcus sanguinis SK49	AFFO01000015	298314	297868	162	27.778	42.59	2.46e-06	DUF2154	298101	297952	50	20	0.15		298856	298563	98	40.816	59.18	74	1.04e-17
SMU_1855	Gemella cuniculi DSM 15828	AUDW01000007	65862	66191	110	28.182	49.09	2.59e-06	DUF2154	65931	66113	64	29.688	4.94e-05		65122	65475	118	33.898	52.54	78	3.17e-14
SMU_1855	Lachnospiraceae bacterium UBA3273	DEUB01000057	30597	30199	140	30	45	2.6e-06	DUF2154	30480	30205	108	15.741	0.019		31099	30941	53	41.509	62.26	40	3.3e-08
SMU_1855	Streptococcus sanguinis SK353	AEWY01000011	40171	39725	162	27.778	41.98	2.64e-06	DUF2154	39958	39809	50	22	0.002		40713	40420	98	40.816	60.2	74	1.15e-17
SMU_1855	Streptococcus sanguinis VMC66	AEVH01000003	40202	39756	162	27.778	41.98	2.64e-06	DUF2154	39989	39840	50	22	0.002		40744	40451	98	40.816	59.18	74	1.15e-16
SMU_1855	Streptococcus sp. AS14	ALKI01000016	175882	176328	162	27.778	41.98	2.65e-06	DUF2154	176095	176244	50	22	0.005		175337	175633	99	38.384	59.6	74	1.09e-16
SMU_1855	Streptococcus suis YS3	ALMP01000051	32225	32524	103	29.126	51.46	2.66e-06	DUF2154	32279	32419	47	17.021	0.063		31570	31863	98	42.857	60.2	71	1.51e-16
SMU_1855	Streptococcus sp. 2_1_36FAA	ACOI02000010	151416	151919	179	25.698	44.69	2.85e-06	DUF2154	151632	151838	71	22.535	0.02		150922	151257	112	40.179	58.04	82	2.73e-17
SMU_1855	Lachnospiraceae bacterium G11	FMWZ01000020	45019	44621	133	27.82	42.86	2.95e-06	DUF2154	44857	44711	49	24.49	0.14		45675	45406	90	32.222	55.56	68	2.42e-10
SMU_1855	Streptococcus gordonii	LAVY01000013	211738	212241	179	25.698	44.69	3.16e-06	DUF2154	211954	212160	71	22.535	0.000823		211244	211540	99	39.394	59.6	74	1.82e-17
SMU_1855	Streptococcus gordonii	LAWM01000006	211629	212132	179	25.698	44.69	3.16e-06	DUF2154	211845	212051	71	22.535	0.000873		211135	211431	99	39.394	59.6	74	1.82e-17
SMU_1855	Streptococcus gordonii	LAYI01000002	36207	35704	179	25.698	44.69	3.16e-06	DUF2154	35991	35785	71	22.535	0.000873		36701	36405	99	39.394	59.6	74	1.82e-17
SMU_1855	Streptococcus gordonii	LAWR01000001	227882	228385	179	25.698	44.69	3.16e-06	DUF2154	228098	228304	71	22.535	0.001		227388	227684	99	39.394	59.6	74	1.82e-17
SMU_1855	Lactobacillus plantarum	MQNK01000017	2623	2201	143	27.273	41.26	3.6e-06	DUF2154	2470	2333	48	16.667	0.88		3211	2951	88	35.227	54.55	66	1.98e-10
SMU_1855	Lactobacillus plantarum	MKED01000084	550	128	143	27.273	40.56	3.66e-06	DUF2154	397	260	48	16.667	0.31		1138	878	88	35.227	54.55	66	2.43e-11
SMU_1855	Lactobacillus plantarum	LWKN01000159	114276	114698	143	27.273	40.56	3.68e-06	DUF2154	114429	114566	48	16.667	0.71		113676	113948	92	33.696	54.35	69	1.06e-10
SMU_1855	Clostridiaceae bacterium MS3	CCYG01000280	1655	1323	113	29.204	46.9	3.77e-06	DUF2154	1589	1326	92	20.652	4.59e-12		2401	2072	110	27.273	50	83	2.23e-09
SMU_1855	Lactobacillus plantarum	MJHE01000074	13788	13366	143	27.273	40.56	4.1e-06	DUF2154	13635	13498	48	16.667	0.9		14376	14116	88	35.227	54.55	66	1.59e-10
SMU_1855	Streptococcus suis	CZGW01000034	1784	1485	103	28.155	51.46	4.22e-06	DUF2154	1730	1590	47	17.021	0.017		2439	2146	98	42.857	59.18	71	1.39e-15
SMU_1855	Streptococcus suis	CZFX01000032	3313	3014	103	28.155	51.46	4.23e-06	DUF2154	3259	3119	47	17.021	0.018		3968	3675	98	42.857	59.18	71	1.39e-15
SMU_1855	Streptococcus suis	CZFN01000017	16957	16658	103	28.155	51.46	4.28e-06	DUF2154	16903	16763	47	17.021	0.033		17612	17319	98	42.857	59.18	71	1.39e-15
SMU_1855	Streptococcus suis	CZFD01000026	17499	17200	103	28.155	51.46	4.28e-06	DUF2154	17445	17305	47	17.021	0.033		18154	17861	98	42.857	59.18	71	1.4e-15
SMU_1855	Streptococcus suis	CZGG01000027	9145	9444	103	28.155	51.46	4.28e-06	DUF2154	9199	9339	47	17.021	0.033		8490	8783	98	42.857	59.18	71	1.4e-15
SMU_1855	Streptococcus suis	CZGN01000020	20398	20099	103	28.155	51.46	4.28e-06	DUF2154	20344	20204	47	17.021	0.036		21053	20760	98	42.857	59.18	71	1.4e-15
SMU_1855	Streptococcus suis	CZFM01000021	22649	22350	103	28.155	51.46	4.28e-06	DUF2154	22595	22455	47	17.021	0.039		23304	23011	98	42.857	59.18	71	1.4e-15
SMU_1855	Streptococcus suis	CZEZ01000023	22653	22354	103	28.155	51.46	4.28e-06	DUF2154	22599	22459	47	17.021	0.039		23308	23015	98	42.857	59.18	71	1.4e-15
SMU_1855	Streptococcus suis	CZGF01000017	22417	22118	103	28.155	51.46	4.28e-06	DUF2154	22363	22223	47	17.021	0.04		23072	22779	98	42.857	59.18	71	1.4e-15
SMU_1855	Streptococcus suis	CZEL01000015	22651	22352	103	28.155	51.46	4.29e-06	DUF2154	22597	22457	47	17.021	0.04		23306	23013	98	42.857	59.18	71	1.4e-15
SMU_1855	Streptococcus suis	CZGC01000019	24940	24641	103	28.155	51.46	4.29e-06	DUF2154	24886	24746	47	17.021	0.041		25595	25302	98	42.857	59.18	71	1.4e-15
SMU_1855	Streptococcus suis	CZEN01000022	28776	28477	103	28.155	51.46	4.29e-06	DUF2154	28722	28582	47	17.021	0.045		29431	29138	98	42.857	59.18	71	1.4e-15
SMU_1855	Streptococcus suis	CZGS01000016	1019	1318	103	28.155	51.46	4.29e-06	DUF2154	1073	1213	47	17.021	0.049		364	657	98	42.857	59.18	71	1.57e-15
SMU_1855	Streptococcus suis 89-590	ALLY01000031	17298	16999	103	28.155	51.46	4.3e-06	DUF2154	17244	17104	47	17.021	0.061		17953	17660	98	42.857	60.2	71	1.35e-17
SMU_1855	Streptococcus suis	CZEC01000002	45502	45203	103	28.155	51.46	4.3e-06	DUF2154	45448	45308	47	17.021	0.063		46157	45864	98	42.857	59.18	71	1.4e-15
SMU_1855	Streptococcus suis	CZFS01000007	48299	48000	103	28.155	51.46	4.3e-06	DUF2154	48245	48105	47	17.021	0.066		48954	48661	98	42.857	59.18	71	1.4e-15
SMU_1855	Streptococcus suis	CZGQ01000007	48523	48224	103	28.155	51.46	4.3e-06	DUF2154	48469	48329	47	17.021	0.066		49178	48885	98	42.857	59.18	71	1.4e-15
SMU_1855	Streptococcus suis	CZGL01000005	14431	14730	103	28.155	51.46	4.3e-06	DUF2154	14485	14625	47	17.021	0.066		13776	14069	98	42.857	59.18	71	1.4e-15
SMU_1855	Streptococcus suis	CZFF01000009	14695	14994	103	28.155	51.46	4.3e-06	DUF2154	14749	14889	47	17.021	0.066		14040	14333	98	42.857	59.18	71	1.4e-15
SMU_1855	Streptococcus suis	CZGB01000006	49325	49026	103	28.155	51.46	4.3e-06	DUF2154	49271	49131	47	17.021	0.067		49980	49687	98	42.857	59.18	71	1.4e-15
SMU_1855	Streptococcus suis 86-5192	ALLG01000009	42059	42514	163	25.153	44.17	4.31e-06	DUF2154	42269	42394	42	14.286	0.22		41554	41814	87	42.529	63.22	65	1.27e-18
SMU_1855	Streptococcus suis YS59	ALNA01000005	39560	39261	103	28.155	51.46	4.31e-06	DUF2154	39506	39366	47	17.021	0.074		40215	39922	98	41.837	60.2	71	2.27e-17
SMU_1855	Streptococcus suis YS31	ALML01000054	43119	42820	103	28.155	51.46	4.31e-06	DUF2154	43065	42925	47	17.021	0.078		43774	43481	98	41.837	60.2	71	2.27e-17
SMU_1855	Streptococcus suis YS10	ALMA01000048	31441	31740	103	28.155	51.46	4.31e-06	DUF2154	31495	31635	47	17.021	0.08		30786	31079	98	41.837	60.2	71	2.27e-17
SMU_1855	Streptococcus suis	CZGE01000007	64780	64481	103	28.155	51.46	4.31e-06	DUF2154	64726	64586	47	17.021	0.083		65435	65142	98	42.857	59.18	71	1.4e-15
SMU_1855	Streptococcus suis	CZFJ01000010	64780	64481	103	28.155	51.46	4.31e-06	DUF2154	64726	64586	47	17.021	0.083		65435	65142	98	42.857	59.18	71	1.4e-15
SMU_1855	Streptococcus suis	CZEP01000009	64783	64484	103	28.155	51.46	4.31e-06	DUF2154	64729	64589	47	17.021	0.083		65438	65145	98	42.857	59.18	71	1.4e-15
SMU_1855	Streptococcus suis	CZDP01000007	64780	64481	103	28.155	51.46	4.31e-06	DUF2154	64726	64586	47	17.021	0.083		65435	65142	98	42.857	59.18	71	1.4e-15
SMU_1855	Streptococcus suis	CZFE01000011	64780	64481	103	28.155	51.46	4.31e-06	DUF2154	64726	64586	47	17.021	0.083		65435	65142	98	42.857	59.18	71	1.4e-15
SMU_1855	Streptococcus suis	CZGV01000011	66153	65854	103	28.155	51.46	4.31e-06	DUF2154	66099	65959	47	17.021	0.084		66808	66515	98	42.857	59.18	71	1.4e-15
SMU_1855	Streptococcus suis	CZEX01000010	69380	69081	103	28.155	51.46	4.31e-06	DUF2154	69326	69186	47	17.021	0.088		70035	69742	98	42.857	59.18	71	1.4e-15
SMU_1855	Streptococcus suis YS12	ALMB01000004	45489	45190	103	28.155	51.46	4.32e-06	DUF2154	45435	45295	47	17.021	0.13		46144	45851	98	42.857	59.18	71	1.4e-15
SMU_1855	Lachnospiraceae bacterium YSD2013	FMTX01000031	25088	24741	116	31.897	44.83	4.41e-06	DUF2154	24977	24819	53	22.642	8.04e-05		25750	25481	90	33.333	52.22	68	2.35e-11
SMU_1855	Streptococcus suis	CZGO01000012	64780	64481	103	28.155	51.46	4.47e-06	DUF2154	64726	64586	47	17.021	0.089		65435	65142	98	42.857	59.18	71	1.4e-15
SMU_1855	Clostridiales bacterium UBA1316	DBTM01000006	9490	9942	151	25.166	45.7	4.86e-06	DUF2154	9700	9936	94	18.085	0.013		8863	9168	102	28.431	51.96	77	5.57e-12
SMU_1855	Streptococcus gordonii	JWCQ01000025	13637	14140	179	25.14	44.69	5.01e-06	DUF2154	13853	14059	71	18.31	0.000191		13143	13439	99	37.374	56.57	74	1.06e-15
SMU_1855	Clostridium paraputrificum	MAPZ01000025	124397	124032	123	28.455	44.72	5.17e-06	DUF2154	124268	124092	62	25.806	0.004		125016	124738	93	33.333	58.06	70	1.1e-09
SMU_1855	Firmicutes bacterium HGW-Firmicutes-21	PGZT01000024	30864	30490	125	24.8	46.4	5.28e-06	DUF2154	30732	30496	94	18.085	0.002		31530	31222	106	33.019	53.77	80	3.99e-10
SMU_1855	Clostridium botulinum	JUWA01000153	48090	48455	123	28.455	44.72	5.49e-06	DUF2154	48219	48395	62	25.806	0.001		47471	47749	93	33.333	58.06	70	1.14e-10
SMU_1855	Clostridium paraputrificum	OBIQ01000021	49510	49145	123	28.455	44.72	5.49e-06	DUF2154	49381	49205	62	25.806	0.001		50129	49851	93	33.333	58.06	70	1.1e-09
SMU_1855	Lachnoclostridium sp. UBA5132	DHYK01000199	1322	1008	107	31.776	48.6	6.09e-06	DUF2154	1244	1014	92	23.913	2.18e-08		2170	1898	92	38.043	57.61	69	2.41e-14
SMU_1855	Roseburia sp. CAG:380	CBGD010000227	780	1118	116	31.034	49.14	6.34e-06	DUF2154	831	1112	106	19.811	0.000215		11	283	91	35.165	61.54	68	2.76e-15
SMU_1855	Lactobacillus delbrueckii subsp. indicus	CP018614	1678682	1679167	167	22.156	43.71	6.42e-06	DUF2154	1678961	1679167	69	20.29	6.71e-06		1678119	1678472	119	27.731	48.74	80	3.88e-09
SMU_1855	Lachnoclostridium sp. UBA7482	DLOO01000010	3599	3913	107	31.776	48.6	6.61e-06	DUF2154	3677	3907	92	23.913	3.46e-07		2790	3074	96	39.583	58.33	72	3.67e-16
SMU_1855	Streptococcus sanguinis SK1087	AFDP01000022	39027	38581	162	27.778	41.98	7.01e-06	DUF2154	38814	38665	50	22	0.001		39569	39276	98	40.816	59.18	74	2.83e-17
SMU_1855	Lachnospiraceae bacterium AC3007	JHYK01000015	40078	39779	100	31	46	7.26e-06	DUF2154	40015	39872	48	20.833	0.092		40854	40543	104	33.654	53.85	78	4.24e-13
SMU_1855	Roseburia inulinivorans CAG:15	CAXY010000101	7130	7429	101	32.673	43.56	8.82e-06	DUF2154	7157	7348	66	19.697	0.00079		6420	6698	93	33.333	61.29	70	2.15e-14
SMU_1855	Chlamydia trachomatis	CVNZ01001868	707	411	106	29.245	44.34	8.97e-06	DUF2154	644	492	51	21.569	3.23e-06		1369	1106	88	37.5	55.68	66	2.65e-17
SMU_1855	Streptococcus australis ATCC 700641	AFUD01000013	4799	5218	148	29.054	43.24	8.99e-06	DUF2154	4940	5116	59	20.339	0.049		4246	4524	95	38.947	61.05	71	2.65e-15
SMU_1855	Roseburia inulinivorans	CVRS01000129	11390	11091	101	32.673	43.56	8.99e-06	DUF2154	11363	11172	66	19.697	0.005		12100	11822	93	33.333	61.29	70	4.42e-12
SMU_1855	Roseburia inulinivorans	CYYR01000006	11667	11368	101	32.673	43.56	9e-06	DUF2154	11640	11449	66	19.697	0.007		12377	12099	93	33.333	61.29	70	4.25e-12
SMU_1855	Streptococcus australis ATCC 700641	AEQR01000001	37432	37013	148	29.054	43.24	9.03e-06	DUF2154	37291	37115	59	20.339	0.11		37985	37707	95	38.947	61.05	71	1.36e-15
SMU_1855	Streptococcus suis 88-1861	ALLW01000084	15504	15959	163	24.54	44.17	9.71e-06	DUF2154	15714	15839	42	16.667	0.044		14999	15259	87	42.529	63.22	65	1.19e-18
SMU_1855	Streptococcus suis YS87	ASBM01000121	1185	1640	163	25.153	44.79	1.01e-05	DUF2154	1410	1535	42	21.429	0.008		680	970	97	43.299	60.82	73	1.89e-17
SMU_1855	Lachnospiraceae bacterium UBA5881	DJFD01000039	785	1258	161	29.193	42.86	1.09e-05	DUF2154	1013	1192	63	22.222	5.62e-07		243	512	90	32.222	56.67	68	2.48e-10
SMU_1855	Streptococcus suis YS85	ASBL01000098	1871	1416	163	25.153	44.79	1.14e-05	DUF2154	1646	1521	42	21.429	0.049		2376	2086	97	43.299	60.82	73	2.01e-17
SMU_1855	Streptococcus suis YS122	ASBU01000111	28609	28154	163	25.153	44.79	1.15e-05	DUF2154	28384	28259	42	21.429	0.095		29114	28824	97	43.299	60.82	73	2.02e-17
SMU_1855	Streptococcus cristatus	JWGG01000097	30143	29679	167	25.749	42.51	1.16e-05	DUF2154	29987	29763	75	14.667	0.011		30658	30356	102	38.235	58.82	77	1.37e-10
SMU_1855	Streptococcus cristatus	JWGF01000100	30146	29682	167	25.749	42.51	1.16e-05	DUF2154	29990	29766	75	14.667	0.011		30661	30359	102	38.235	58.82	77	1.37e-10
SMU_1855	Streptococcus cristatus	LBCU01000035	16573	17037	167	25.749	42.51	1.18e-05	DUF2154	16729	16953	75	14.667	0.004		16058	16360	102	38.235	58.82	77	1.49e-10
SMU_1855	Lactobacillus brevis	FPCL01000127	881	450	144	21.528	39.58	1.31e-05	DUF2154	689	537	51	17.647	0.023		1288	1190	33	42.424	60.61	20	0.81
SMU_1855	Lactobacillus brevis	FPCN01000128	516	947	144	21.528	39.58	1.31e-05	DUF2154	708	860	51	17.647	0.023		109	207	33	42.424	60.61	20	0.81
SMU_1855	Lactobacillus brevis	FPCR01000163	549	980	144	21.528	39.58	1.32e-05	DUF2154	741	893	51	17.647	0.023		142	240	33	42.424	60.61	20	0.81
SMU_1855	Lactobacillus brevis	FPCQ01000173	639	1070	144	21.528	39.58	1.35e-05	DUF2154	831	983	51	17.647	0.025		232	330	33	42.424	60.61	20	0.82
SMU_1855	Lactobacillus brevis	LGIX01000112	637	1068	144	21.528	39.58	1.35e-05	DUF2154	829	981	51	17.647	0.025		230	328	33	42.424	60.61	20	0.82
SMU_1855	Cellulosilyticum sp. I15G10I2	FMMP01000009	304466	304071	137	24.088	43.8	1.44e-05	DUF2154	304307	304077	92	15.217	0.000642		305058	304765	98	35.714	59.18	71	1.19e-14
SMU_1855	Streptococcus anginosus C1051	CP003860	319170	319466	106	30.189	44.34	1.49e-05	DUF2154	319233	319385	51	23.529	0.002		318508	318771	88	37.5	56.82	66	1.39e-13
SMU_1855	Streptococcus anginosus	CP012805	369552	369848	106	30.189	44.34	1.49e-05	DUF2154	369615	369767	51	23.529	0.002		368890	369153	88	37.5	56.82	66	2.74e-13
SMU_1855	Lactobacillus brevis	FPCO01000105	1246	1677	144	21.528	39.58	1.49e-05	DUF2154	1438	1590	51	17.647	0.036		839	937	33	42.424	60.61	20	0.85
SMU_1855	Proteus mirabilis	JVUH01001465	521	189	118	29.661	47.46	1.5e-05	DUF2154	467	297	57	19.298	0.19		1161	892	90	41.111	62.22	68	2.08e-17
SMU_1855	Roseburia inulinivorans DSM 16841	ACFY01000038	5324	5025	101	32.673	43.56	1.75e-05	DUF2154	5297	5109	65	20	0.001		6034	5756	93	33.333	61.29	70	4.16e-12
SMU_1855	Roseburia inulinivorans	MNTK01000027	6821	6522	101	32.673	43.56	1.76e-05	DUF2154	6794	6606	65	20	0.012		7531	7253	93	33.333	61.29	70	4.25e-12
SMU_1855	Lachnospiraceae bacterium UBA6452	DJNY01000195	830	1303	161	29.193	42.86	1.81e-05	DUF2154	1007	1237	80	20	1.47e-07		288	557	90	32.222	56.67	68	3.36e-10
SMU_1855	Roseburia inulinivorans	CYXX01000007	136770	137069	101	32.673	43.56	1.83e-05	DUF2154	136797	136985	65	20	0.016		136060	136338	93	33.333	61.29	70	1.06e-13
SMU_1855	Lactobacillus brevis	NIGI01000041	1476	1045	144	21.528	39.58	1.88e-05	DUF2154	1284	1132	51	17.647	0.11		2093	1785	104	31.731	57.69	78	1.26e-12
SMU_1855	Lactobacillus koreensis	CP012033	301222	300491	244	21.721	39.75	1.95e-05	DUF2154	300730	300548	64	21.875	0.000687		301509	301255	86	32.558	58.14	65	1.16e-08
SMU_1855	Lactobacillus sharpeae JCM 1186 = DSM 20505	BBAC01000008	30728	30402	111	29.73	43.24	2.1e-05	DUF2154	30698	30459	80	17.5	2.78e-07		31507	31169	114	33.333	55.26	86	3.22e-15
SMU_1855	Lactobacillus sharpeae JCM 1186 = DSM 20505	AYYO01000011	30774	30448	111	29.73	43.24	2.1e-05	DUF2154	30744	30505	80	17.5	2.78e-07		31553	31215	114	33.333	55.26	86	3.22e-15
SMU_1855	Streptococcus anginosus	CP012719	357008	357304	106	29.245	44.34	2.12e-05	DUF2154	357071	357223	51	21.569	0.004		356346	356609	88	37.5	54.55	66	4.62e-13
SMU_1855	Streptococcus anginosus	CP007573	1712025	1711729	106	29.245	44.34	2.12e-05	DUF2154	1711962	1711810	51	21.569	0.004		1712687	1712424	88	37.5	54.55	66	4.75e-13
SMU_1855	Streptococcus cristatus	JYGJ01000006	389362	389826	172	25.581	41.86	2.12e-05	DUF2154	389518	389742	75	14.667	0.12		388847	389149	102	38.235	58.82	77	1.37e-10
SMU_1855	Streptococcus constellatus subsp. pharyngis C232	CP003800	347547	347843	106	29.245	44.34	2.26e-05	DUF2154	347610	347762	51	21.569	0.004		346885	347148	88	37.5	56.82	66	9.6e-14
SMU_1855	Streptococcus constellatus subsp. pharyngis C1050	CP003859	365592	365888	106	29.245	44.34	2.26e-05	DUF2154	365655	365807	51	21.569	0.004		364930	365193	88	37.5	56.82	66	1.39e-13
SMU_1855	Bacillales bacterium UBA5026	DICM01000006	4595	5104	179	21.788	42.46	2.34e-05	DUF2154	4838	5020	61	13.115	0.35		4131	4421	97	37.113	54.64	71	2.52e-10
SMU_1855	Streptococcus parasanguinis ATCC 15912	CP002843	2025644	2025961	113	30.088	47.79	2.41e-05	DUF2154	2025683	2025853	57	21.053	0.93		2025091	2025267	61	37.705	62.3	46	2.55e-10
SMU_1855	Streptococcus sanguinis SK678	AEXA01000004	365390	365836	162	27.778	41.36	2.43e-05	DUF2154	365603	365752	50	22	0.009		364845	365141	99	39.394	59.6	74	1.13e-17
SMU_1855	Streptococcus suis YS23	ALMI01000013	4430	4131	103	26.214	51.46	2.59e-05	DUF2154	4376	4236	47	19.149	0.013		5085	4792	98	40.816	60.2	71	1.14e-15
SMU_1855	Lachnospira sp. UBA4342	DGTG01000001	2192	1785	137	22.628	45.99	2.59e-05	DUF2154	2084	1848	79	20.253	3.94e-06		2847	2518	110	29.091	58.18	83	6.26e-14
SMU_1855	Lactobacillus delbrueckii subsp. indicus	LGAS01000050	32331	32816	167	22.156	43.71	2.96e-05	DUF2154	32610	32816	69	20.29	1.64e-07		31768	32121	119	27.731	48.74	80	1.84e-10
SMU_1855	Lactobacillus delbrueckii subsp. indicus DSM 15996	AZFL01000009	15959	15474	167	22.156	43.71	2.96e-05	DUF2154	15680	15474	69	20.29	1.64e-07		16522	16169	119	27.731	48.74	80	4.47e-09
SMU_1855	Pseudomonas aeruginosa	LEJF01000591	371	54	113	30.088	47.79	3.08e-05	DUF2154	332	162	57	21.053	0.002		1077	748	125	33.6	55.2	94	2.56e-16
SMU_1855	Lactobacillus brevis	LBHR01000017	34646	34215	144	21.528	39.58	3.31e-05	DUF2154	34454	34302	51	17.647	0.78		35263	34955	104	31.731	57.69	78	1.67e-13
SMU_1855	Streptococcus cristatus	LAWD01000077	13681	14130	162	24.074	40.74	3.46e-05	DUF2154	13822	14046	75	14.667	0.003		13151	13453	102	38.235	57.84	77	1.42e-10
SMU_1855	Streptococcus pneumoniae P1031	CP000920	1789552	1789133	153	22.222	43.79	3.6e-05	DUF2154	1789429	1789223	70	24.286	0.54		1790099	1789842	86	40.698	58.14	65	4.29e-15
SMU_1855	Streptococcus pneumoniae 70585	CP000918	1839606	1839187	153	22.222	43.79	3.6e-05	DUF2154	1839483	1839277	70	24.286	0.56		1840153	1839896	86	40.698	58.14	65	4.29e-15
SMU_1855	Streptococcus pneumoniae	AP017971	1815380	1814961	153	22.222	43.79	3.6e-05	DUF2154	1815257	1815051	70	24.286	0.55		1815927	1815670	86	40.698	56.98	65	1.19e-14
SMU_1855	Streptococcus pneumoniae	AP018044	1391369	1390950	153	22.222	43.79	3.6e-05	DUF2154	1391246	1391040	70	24.286	0.58		1391916	1391659	86	40.698	56.98	65	1.36e-14
SMU_1855	Eubacterium uniforme	FUXZ01000013	7319	7726	137	22.628	45.26	4.39e-05	DUF2154	7427	7663	79	20.253	7.39e-05		6664	6993	110	29.091	58.18	83	1.9e-11
SMU_1855	Clostridiales bacterium 43-6	MKRK01000044	15715	16014	102	28.431	47.06	4.4e-05	DUF2154	15778	16008	92	15.217	2.15e-06		15049	15198	50	36	62	38	0.003
SMU_1855	Streptococcus himalayensis	CP016953	209664	209248	152	25.658	39.47	4.57e-05	DUF2154	209481	209293	65	20	0.047		210210	209920	97	40.206	60.82	73	1.12e-16
SMU_1855	Streptococcus salivarius	LXIH01000087	922	1254	118	29.661	47.46	4.72e-05	DUF2154	976	1146	57	19.298	0.004		282	551	90	41.111	62.22	68	2.37e-15
SMU_1855	Streptococcus salivarius	LXIG01000043	671	339	118	29.661	47.46	4.77e-05	DUF2154	617	447	57	19.298	0.005		1311	1042	90	41.111	62.22	68	2.39e-15
SMU_1855	Streptococcus suis YS95	ASCF01000063	6649	6951	104	26.923	50	4.89e-05	DUF2154	6721	6846	42	16.667	0.26		5997	6290	98	41.837	60.2	71	2.08e-17
SMU_1855	Streptococcus sp. HMSC068F04	LTPD01000022	883	551	118	29.661	47.46	4.9e-05	DUF2154	829	659	57	19.298	0.005		1523	1254	90	38.889	62.22	68	1.65e-16
SMU_1855	Streptococcus suis	LT671674	2375830	2375375	163	23.926	43.56	5.15e-05	DUF2154	2375620	2375480	47	19.149	0.15		2376485	2376042	148	31.757	52.7	98	1.92e-16
SMU_1855	Streptococcus pneumoniae	CMVK01000036	13553	13972	153	22.222	44.44	5.2e-05	DUF2154	13676	13882	69	21.739	0.001		13006	13263	86	40.698	59.3	65	2.79e-15
SMU_1855	Streptococcus suis	LDOK01000075	13830	13528	104	26.923	50.96	5.42e-05	DUF2154	13758	13633	42	21.429	0.012		14482	14192	97	41.237	59.79	73	1.34e-16
SMU_1855	Lactobacillus namurensis str. Chizuka 01	BAOT01000045	32320	32784	161	21.739	42.86	5.45e-05	DUF2154	32485	32715	77	15.584	0.006		31765	32064	101	30.693	49.5	69	2.83e-08
SMU_1855	Lachnospiraceae bacterium UBA7598	DLQV01000103	9239	9622	128	26.562	44.53	5.46e-05	DUF2154	9326	9553	76	15.789	4.6e-07		8628	8897	90	34.444	60	68	2.45e-14
SMU_1855	Streptococcus suis NT77	ALLR01000022	13611	13309	104	26.923	50.96	5.48e-05	DUF2154	13539	13414	42	21.429	0.021		14263	13973	97	41.237	59.79	73	1.35e-16
SMU_1855	Streptococcus suis 93A	ALLQ01000045	13581	13279	104	26.923	50.96	5.48e-05	DUF2154	13509	13384	42	21.429	0.021		14233	13943	97	41.237	59.79	73	1.35e-16
SMU_1855	Streptococcus suis	CZGT01000015	15142	15444	104	26.923	50.96	5.48e-05	DUF2154	15214	15339	42	21.429	0.021		14490	14780	97	41.237	59.79	73	1.35e-16
SMU_1855	Streptococcus suis 42A	ALLV01000009	41159	41461	104	26.923	50.96	5.52e-05	DUF2154	41231	41356	42	21.429	0.041		40507	40797	97	41.237	59.79	73	1.35e-16
SMU_1855	Streptococcus salivarius	JUNV01000050	427	95	118	29.661	47.46	5.67e-05	DUF2154	373	203	57	19.298	0.012		1067	798	90	41.111	62.22	68	2.62e-15
SMU_1855	Streptococcus sp. HMSC065H07	LTPK01000046	526	194	118	29.661	47.46	6.21e-05	DUF2154	472	302	57	19.298	0.13		1166	897	90	38.889	62.22	68	2.1e-16
SMU_1855	Streptococcus salivarius	LXIJ01000003	67750	68082	118	29.661	47.46	6.23e-05	DUF2154	67804	67974	57	19.298	0.21		67110	67379	90	37.778	61.11	68	1.25e-15
SMU_1855	Streptococcus sp. A12	CP013651	1765908	1766327	150	29.333	42.67	6.24e-05	DUF2154	1766049	1766225	59	20.339	0.7		1765355	1765633	95	40	62.11	71	1.01e-15
SMU_1855	Streptococcus sp. HMSC064H09	LTYB01000049	39182	39514	118	29.661	47.46	6.24e-05	DUF2154	39236	39406	57	19.298	0.29		38542	38811	90	38.889	62.22	68	2.54e-15
SMU_1855	Streptococcus salivarius	LXZU01000001	13712	13380	118	29.661	47.46	6.24e-05	DUF2154	13658	13488	57	19.298	0.29		14352	14083	90	38.889	62.22	68	2.85e-15
SMU_1855	Streptococcus anginosus subsp. whileyi MAS624	AP013072	1829057	1828842	72	29.167	48.61	6.41e-05	DUF2154	1828994	1828842	51	21.569	0.003		1829719	1829456	88	37.5	55.68	66	1.6e-13
SMU_1855	Streptococcus anginosus C238	CP003861	348480	348695	72	29.167	48.61	6.41e-05	DUF2154	348543	348695	51	21.569	0.003		347818	348081	88	37.5	55.68	66	2.32e-13
SMU_1855	Streptococcus sp. 400_SSPC	JVIQ01000066	18526	18107	148	28.378	43.24	6.64e-05	DUF2154	18385	18209	59	20.339	0.07		19079	18801	95	38.947	62.11	71	1.09e-16
SMU_1855	Streptococcus anginosus	JWEZ01000042	81650	81354	101	27.723	45.54	6.66e-05	DUF2154	81587	81435	51	21.569	0.000196		82312	82049	88	37.5	55.68	66	1.31e-14
SMU_1855	uncultured Clostridium sp.	FMEV01000011	48255	47695	189	23.81	39.68	6.77e-05	DUF2154	47991	47776	72	18.056	3.4e-07		48815	48441	125	28.8	54.4	90	1.82e-12
SMU_1855	Streptococcus sp. 343_SSPC	JVKU01000003	37666	37247	148	28.378	43.24	7.14e-05	DUF2154	37525	37349	59	20.339	0.062		38219	37941	95	38.947	62.11	71	1.04e-16
SMU_1855	Streptococcus pneumoniae 670-6B	CP002176	1862962	1862543	153	21.569	43.79	7.16e-05	DUF2154	1862839	1862633	70	24.286	0.58		1863509	1863252	86	40.698	58.14	65	4.67e-15
SMU_1855	Streptococcus pneumoniae	LN847353	1643583	1643164	153	21.569	43.79	7.16e-05	DUF2154	1643460	1643254	70	24.286	0.51		1644130	1643873	86	40.698	59.3	65	5.19e-15
SMU_1855	Lactobacillus namurensis DSM 19117	AZDT01000025	37607	38071	161	22.36	42.24	7.25e-05	DUF2154	37772	38002	77	15.584	0.002		37052	37297	83	32.53	51.81	62	3.2e-08
SMU_1855	Streptococcus pneumoniae	COBI02000085	11929	11510	153	22.876	44.44	7.29e-05	DUF2154	11806	11600	69	21.739	0.006		12476	12219	86	41.86	59.3	65	1.9e-14
SMU_1855	Streptococcus suis	CEEK01000067	2884	2591	101	26.733	50.5	7.33e-05	DUF2154	2821	2696	42	19.048	0.33		3545	3252	98	42.857	60.2	71	1.24e-17
SMU_1855	Streptococcus suis	CEEP01000029	5667	5374	101	26.733	50.5	7.36e-05	DUF2154	5604	5479	42	19.048	0.4		6328	6035	98	42.857	60.2	71	1.24e-17
SMU_1855	Streptococcus suis 92-1400	ALLO01000021	24406	24113	101	26.733	50.5	7.45e-05	DUF2154	24343	24218	42	19.048	0.86		25067	24774	98	42.857	60.2	71	1.72e-16
SMU_1855	Streptococcus suis	FIIR01000017	31886	31593	101	26.733	50.5	7.46e-05	DUF2154	31823	31698	42	19.048	0.98		32547	32254	98	42.857	60.2	71	1.03e-17
SMU_1855	Streptococcus suis	FIIS01000015	31884	31591	101	26.733	50.5	7.46e-05	DUF2154	31821	31696	42	19.048	0.99		32545	32252	98	42.857	60.2	71	1.03e-17
SMU_1855	Streptococcus anginosus 1_2_62CV	ADME01000007	14042	13746	106	30.189	44.34	7.58e-05	DUF2154	13979	13827	51	23.529	2.05e-05		14704	14441	88	37.5	56.82	66	3.4e-12
SMU_1855	Streptococcus sp. 1171_SSPC	JWAK01000007	37979	37560	148	28.378	42.57	7.61e-05	DUF2154	37838	37662	59	20.339	0.056		38532	38254	95	40	62.11	71	2.05e-14
SMU_1855	Streptococcus sp. HMSC071H03	LTXK01000061	15530	15234	106	30.189	44.34	7.64e-05	DUF2154	15467	15315	51	23.529	3.3e-05		16192	15929	88	37.5	56.82	66	1.16e-13
SMU_1855	Streptococcus sp. HMSC034B03	LTNG01000009	15530	15234	106	30.189	44.34	7.68e-05	DUF2154	15467	15315	51	23.529	5.07e-05		16192	15929	88	37.5	56.82	66	1.16e-13
SMU_1855	Streptococcus parasanguinis FW213	CP003122	516992	517309	113	30.088	46.9	7.77e-05	DUF2154	517031	517201	57	19.298	0.55		516289	516615	111	36.036	59.46	83	3.38e-16
SMU_1855	Ruminococcaceae bacterium UBA3451	DFRY01000048	57365	56820	182	21.978	40.11	7.91e-05	DUF2154	57062	56826	94	19.149	0.016		57825	57556	90	31.111	55.56	68	8.76e-12
SMU_1855	Streptococcus pneumoniae	CMVS01000038	11983	11564	153	22.222	44.44	8.7e-05	DUF2154	11860	11645	73	23.288	0.003		12530	12273	86	40.698	59.3	65	2.79e-15
SMU_1855	Streptococcus suis 161_00P5	ALKX01000015	4204	4506	104	25.962	50	8.81e-05	DUF2154	4276	4401	42	21.429	0.085		3552	3845	98	40.816	60.2	71	1.88e-17
SMU_1855	Streptococcus suis YS146	ASBY01000012	55662	55360	104	25.962	50.96	9e-05	DUF2154	55590	55465	42	21.429	0.13		56314	56021	98	40.816	60.2	71	2.18e-17
SMU_1855	Lachnospiraceae bacterium UBA1258	DBVS01000072	3935	3564	125	26.4	43.2	9.02e-05	DUF2154	3800	3564	92	21.739	2.28e-07		4558	4289	90	36.667	56.67	68	2.7e-13
SMU_1855	Lactobacillus koreensis JCM 16448	AZDP01000106	56740	56009	244	21.721	39.75	9.02e-05	DUF2154	56248	56066	64	21.875	1.45e-05		57027	56773	86	32.558	58.14	65	1.6e-08
SMU_1855	Streptococcus parasanguinis DORA_23_24	AZMG01000971	453	136	113	30.088	47.79	9.14e-05	DUF2154	414	244	57	21.053	0.00056		1159	830	125	33.6	55.2	94	1.93e-14
SMU_1855	Streptococcus pneumoniae	CHPC01000025	11994	11575	153	22.222	44.44	9.16e-05	DUF2154	11871	11665	70	24.286	0.007		12541	12284	86	40.698	59.3	65	2.8e-15
SMU_1855	Streptococcus anginosus SK1138	ALJO01000012	88210	88506	106	29.245	44.34	9.81e-05	DUF2154	88273	88425	51	21.569	0.000473		87548	87811	88	37.5	55.68	66	1.5e-11
SMU_1855	Streptococcus anginosus	JVCG01000063	2875	3171	106	29.245	44.34	0.000104	DUF2154	2938	3090	51	21.569	3.45e-05		2213	2476	88	37.5	55.68	66	1.28e-14
SMU_1855	Streptococcus anginosus 1505	BASW01000019	31220	30924	106	29.245	44.34	0.000108	DUF2154	31157	31005	51	21.569	7.29e-05		31882	31619	88	37.5	54.55	66	1.12e-11
SMU_1855	Streptococcus sp. AC15	JDFJ01000051	79525	79229	106	29.245	44.34	0.000109	DUF2154	79462	79310	51	21.569	0.000169		80187	79924	88	37.5	54.55	66	1.13e-11
SMU_1855	Streptococcus sp. HMSC061D01	LTHK01000040	79791	79495	106	29.245	44.34	0.000109	DUF2154	79728	79576	51	21.569	0.00017		80453	80190	88	37.5	54.55	66	1.13e-11
SMU_1855	Streptococcus sp. ACC21	JAQU01000043	79573	79277	106	29.245	44.34	0.000109	DUF2154	79510	79358	51	21.569	0.00017		80235	79972	88	37.5	54.55	66	1.13e-11
SMU_1855	Streptococcus anginosus F0211	AECT01000013	149021	148725	106	29.245	44.34	0.000109	DUF2154	148958	148806	51	21.569	0.000308		149683	149420	88	37.5	54.55	66	1.13e-11
SMU_1855	Streptococcus sp. CM7	JATP01000018	6841	7137	106	29.245	44.34	0.000109	DUF2154	6904	7056	51	21.569	0.000354		6179	6442	88	37.5	54.55	66	1.13e-11
SMU_1855	Streptococcus sp. OBRC6	JACR01000025	331399	331103	106	29.245	44.34	0.00011	DUF2154	331336	331184	51	21.569	0.000673		332061	331798	88	37.5	54.55	66	1.13e-11
SMU_1855	Streptococcus pneumoniae SPNA45	HE983624	291433	291729	101	24.752	46.53	0.000114	DUF2154	291433	291639	69	21.739	0.11		290762	291019	86	40.698	59.3	65	4.22e-15
SMU_1855	Streptococcus anginosus SK52 = DSM 20563	AFIM01000032	5344	5640	106	29.245	44.34	0.000115	DUF2154	5407	5559	51	21.569	8.39e-05		4682	4945	88	37.5	55.68	66	2.07e-13
SMU_1855	Streptococcus sp. HMSC36C04	LTLK01000036	15367	15071	106	29.245	44.34	0.000115	DUF2154	15304	15152	51	21.569	3.76e-05		16029	15766	88	36.364	56.82	66	1.44e-11
SMU_1855	Streptococcus constellatus subsp. pharyngis SK1060 = CCUG 46377	BASX01000013	28826	28530	106	29.245	44.34	0.000116	DUF2154	28763	28611	51	21.569	9.78e-05		29488	29225	88	37.5	56.82	66	1.24e-13
SMU_1855	Streptococcus intermedius SK54	BASV01000005	75287	74991	106	29.245	44.34	0.000116	DUF2154	75224	75072	51	21.569	0.000216		75949	75686	88	37.5	55.68	66	2.07e-13
SMU_1855	Streptococcus anginosus SK52 = DSM 20563	BAST01000005	75320	75024	106	29.245	44.34	0.000116	DUF2154	75257	75105	51	21.569	0.000216		75982	75719	88	37.5	55.68	66	2.07e-13
SMU_1855	Streptococcus anginosus SK52 = DSM 20563	AREF01000005	62650	62946	106	29.245	44.34	0.000116	DUF2154	62713	62865	51	21.569	0.000342		61988	62251	88	37.5	55.68	66	2.08e-13
SMU_1855	Streptococcus sp. HMSC034A12	LTSD01000017	20664	20368	106	29.245	44.34	0.000116	DUF2154	20601	20449	51	21.569	7.44e-05		21326	21063	88	36.364	54.55	66	1.2e-10
SMU_1855	Streptococcus parasanguinis	LAWO01000068	7484	7167	113	30.088	47.79	0.000119	DUF2154	7445	7275	57	21.053	0.004		8190	7861	125	33.6	55.2	94	1.05e-15
SMU_1855	Streptococcus sp. DD11	LQRF01000163	2343	1927	151	26.49	42.38	0.00012	DUF2154	2160	2008	51	17.647	0.003		2896	2627	90	38.889	58.89	68	1.35e-14
SMU_1855	Streptococcus parasanguinis	JMRV01000043	34566	34249	113	30.088	47.79	0.000123	DUF2154	34527	34357	57	21.053	0.015		35272	34943	125	33.6	55.2	94	1.26e-16
SMU_1855	Streptococcus sp. HMSC065E03	LTTR01000021	8064	8381	113	30.088	47.79	0.000124	DUF2154	8103	8273	57	21.053	0.018		7358	7687	125	33.6	55.2	94	1.32e-16
SMU_1855	Streptococcus sp. HMSC076C09	LTOI01000042	34350	34033	113	30.088	47.79	0.000124	DUF2154	34311	34141	57	21.053	0.02		35056	34727	125	33.6	55.2	94	1.21e-15
SMU_1855	Streptococcus parasanguinis	JVKP01000005	11674	11991	113	30.088	47.79	0.000124	DUF2154	11713	11883	57	21.053	0.02		10968	11297	125	32.8	54.4	94	2.03e-13
SMU_1855	Streptococcus parasanguinis	JVKQ01000446	11663	11980	113	30.088	47.79	0.000124	DUF2154	11702	11872	57	21.053	0.02		10957	11286	125	32.8	54.4	94	2.03e-13
SMU_1855	Streptococcus sanguinis SK355	AFFN01000003	33059	32643	151	26.49	42.38	0.000124	DUF2154	32876	32724	51	17.647	0.034		33612	33343	90	38.889	58.89	68	2.45e-12
SMU_1855	Streptococcus pneumoniae	CNOZ02000073	11923	11504	153	21.569	43.79	0.000125	DUF2154	11800	11594	69	21.739	0.006		12470	12213	86	41.86	59.3	65	1.9e-14
SMU_1855	Streptococcus sanguinis SK115	AEXW01000009	273090	273506	151	26.49	42.38	0.000125	DUF2154	273273	273425	51	17.647	0.1		272537	272806	90	38.889	58.89	68	2.45e-12
SMU_1855	Streptococcus parasanguinis	JVVK01000047	1002	1319	113	30.088	47.79	0.000126	DUF2154	1041	1211	57	21.053	0.016		296	625	125	33.6	55.2	94	2.32e-14
SMU_1855	Streptococcus sp. HMSC074F05	LTLB01000027	34448	34131	113	30.088	47.79	0.000128	DUF2154	34409	34239	57	21.053	0.009		35103	34825	95	38.947	62.11	71	1.64e-16
SMU_1855	Streptococcus sp. HMSC065C01	LTWM01000107	34419	34102	113	30.088	47.79	0.000134	DUF2154	34380	34210	57	21.053	0.022		35125	34796	125	33.6	55.2	94	1.32e-16
SMU_1855	Streptococcus salivarius	LXIN01000220	1059	1391	118	28.814	46.61	0.000136	DUF2154	1113	1283	59	20.339	0.008		419	688	90	37.778	61.11	68	1.08e-15
SMU_1855	Streptococcus pneumoniae	FWVV01000085	978	559	153	21.569	43.79	0.000137	DUF2154	855	649	69	21.739	0.000316		1525	1268	86	41.86	59.3	65	1.82e-14
SMU_1855	Clostridium sp. CAG:277	CBJK010000132	2631	3182	188	23.936	38.3	0.000138	DUF2154	2898	3176	105	15.238	0.002		2087	2401	105	34.286	60.95	79	1.91e-16
SMU_1855	Streptococcus pneumoniae	NOIM01000052	927	508	153	21.569	43.79	0.000138	DUF2154	804	598	69	21.739	0.000333		1474	1217	86	41.86	59.3	65	1.82e-14
SMU_1855	Streptococcus pneumoniae	FYZU01000008	12268	11849	153	21.569	43.79	0.000139	DUF2154	12145	11939	69	21.739	0.006		12815	12558	86	41.86	59.3	65	1.9e-14
SMU_1855	Streptococcus oralis Uo5	FR720602	1667866	1667561	105	26.667	47.62	0.000141	DUF2154	1667857	1667651	69	21.739	0.076		1668528	1668271	86	40.698	59.3	65	3.8e-15
SMU_1855	Streptococcus intermedius C270	CP003858	1429560	1429264	106	29.245	43.4	0.000142	DUF2154	1429497	1429345	51	23.529	0.002		1430222	1429953	90	37.778	56.67	68	1.55e-13
SMU_1855	Streptococcus intermedius JTH08	AP010969	378923	379219	106	29.245	43.4	0.000142	DUF2154	378986	379138	51	23.529	0.002		378261	378530	90	37.778	56.67	68	2.07e-13
SMU_1855	Streptococcus pneumoniae	CNPB02000149	964	545	153	21.569	43.79	0.000143	DUF2154	841	635	69	21.739	0.000607		1511	1254	86	41.86	59.3	65	1.86e-14
SMU_1855	Streptococcus pneumoniae	CNOS02000114	964	545	153	21.569	43.79	0.000143	DUF2154	841	635	69	21.739	0.000607		1511	1254	86	41.86	59.3	65	1.86e-14
SMU_1855	Streptococcus pneumoniae	CNZN02000125	970	551	153	21.569	43.79	0.000143	DUF2154	847	641	69	21.739	0.000607		1517	1260	86	41.86	59.3	65	1.86e-14
SMU_1855	Streptococcus pneumoniae Hungary19A-6	CP000936	1897189	1896770	153	21.569	43.79	0.000145	DUF2154	1897066	1896851	73	23.288	0.18		1897737	1897480	86	40.698	59.3	65	3.24e-15
SMU_1855	Streptococcus pneumoniae	CP020551	1813121	1812702	153	21.569	43.79	0.000145	DUF2154	1812998	1812783	73	23.288	0.17		1813669	1813412	86	40.698	59.3	65	4.03e-15
SMU_1855	Streptococcus pneumoniae	CP020549	1813687	1813268	153	21.569	43.79	0.000145	DUF2154	1813564	1813349	73	23.288	0.17		1814235	1813978	86	40.698	59.3	65	4.03e-15
SMU_1855	Streptococcus pneumoniae	CP018136	1855122	1854703	153	21.569	43.79	0.000145	DUF2154	1854999	1854784	73	23.288	0.18		1855670	1855413	86	40.698	59.3	65	4.93e-15
SMU_1855	Streptococcus pneumoniae	CNYE02000016	11907	11488	153	21.569	43.79	0.000145	DUF2154	11784	11578	69	21.739	0.001		12454	12197	86	41.86	59.3	65	1.88e-14
SMU_1855	Streptococcus pneumoniae	CNOU02000151	11929	11510	153	21.569	43.79	0.000145	DUF2154	11806	11600	69	21.739	0.001		12476	12219	86	41.86	59.3	65	1.88e-14
SMU_1855	Streptococcus pneumoniae	COEE02000116	11935	11516	153	21.569	43.79	0.000145	DUF2154	11812	11606	69	21.739	0.001		12482	12225	86	41.86	59.3	65	1.88e-14
SMU_1855	Streptococcus pneumoniae	COCM02000188	11935	11516	153	21.569	43.79	0.000145	DUF2154	11812	11606	69	21.739	0.001		12482	12225	86	41.86	59.3	65	1.88e-14
SMU_1855	Streptococcus pneumoniae	CFRL02000115	11935	11516	153	21.569	43.79	0.000145	DUF2154	11812	11606	69	21.739	0.001		12482	12225	86	41.86	59.3	65	1.88e-14
SMU_1855	Streptococcus pneumoniae	FHLG01000018	11943	11524	153	21.569	43.79	0.000145	DUF2154	11820	11614	69	21.739	0.001		12490	12233	86	41.86	59.3	65	1.88e-14
SMU_1855	Streptococcus pneumoniae	FDZH01000020	11991	11572	153	21.569	43.79	0.000145	DUF2154	11868	11662	69	21.739	0.001		12538	12281	86	41.86	59.3	65	1.88e-14
SMU_1855	Streptococcus pneumoniae	FDVL01000019	11996	11577	153	21.569	43.79	0.000145	DUF2154	11873	11667	69	21.739	0.001		12543	12286	86	41.86	59.3	65	1.88e-14
SMU_1855	Streptococcus pneumoniae	FDZX01000021	11997	11578	153	21.569	43.79	0.000145	DUF2154	11874	11668	69	21.739	0.001		12544	12287	86	41.86	59.3	65	1.88e-14
SMU_1855	Streptococcus pneumoniae	FHJQ01000015	12007	11588	153	21.569	43.79	0.000145	DUF2154	11884	11678	69	21.739	0.001		12554	12297	86	41.86	59.3	65	1.88e-14
SMU_1855	Streptococcus pneumoniae	FCQC01000016	11998	11579	153	21.569	43.79	0.000145	DUF2154	11875	11669	69	21.739	0.001		12545	12288	86	41.86	59.3	65	1.88e-14
SMU_1855	Streptococcus pneumoniae	FENG01000029	12001	11582	153	21.569	43.79	0.000145	DUF2154	11878	11672	69	21.739	0.001		12548	12291	86	41.86	59.3	65	1.88e-14
SMU_1855	Streptococcus pneumoniae	FDLN01000020	12000	11581	153	21.569	43.79	0.000145	DUF2154	11877	11671	69	21.739	0.001		12547	12290	86	41.86	59.3	65	1.88e-14
SMU_1855	Streptococcus pneumoniae	FCXU01000023	11996	11577	153	21.569	43.79	0.000145	DUF2154	11873	11667	69	21.739	0.001		12543	12286	86	41.86	59.3	65	1.88e-14
SMU_1855	Streptococcus pneumoniae	FDMD01000026	12093	11674	153	21.569	43.79	0.000145	DUF2154	11970	11764	69	21.739	0.001		12640	12383	86	41.86	59.3	65	1.88e-14
SMU_1855	Streptococcus pneumoniae	FEIH01000019	12095	11676	153	21.569	43.79	0.000145	DUF2154	11972	11766	69	21.739	0.001		12642	12385	86	41.86	59.3	65	1.88e-14
SMU_1855	Streptococcus pneumoniae	FCVM01000017	11996	11577	153	21.569	43.79	0.000145	DUF2154	11873	11667	69	21.739	0.001		12543	12286	86	41.86	59.3	65	1.88e-14
SMU_1855	Streptococcus pneumoniae	FWTS01000100	4226	4645	153	21.569	43.79	0.000145	DUF2154	4349	4555	69	21.739	0.001		3679	3936	86	41.86	59.3	65	1.88e-14
SMU_1855	Streptococcus pneumoniae	FDQQ01000022	4263	4682	153	21.569	43.79	0.000145	DUF2154	4386	4592	69	21.739	0.001		3716	3973	86	41.86	59.3	65	1.88e-14
SMU_1855	Streptococcus pneumoniae	FDKX01000018	4263	4682	153	21.569	43.79	0.000145	DUF2154	4386	4592	69	21.739	0.001		3716	3973	86	41.86	59.3	65	1.88e-14
SMU_1855	Streptococcus pneumoniae	FDHQ01000022	4263	4682	153	21.569	43.79	0.000145	DUF2154	4386	4592	69	21.739	0.001		3716	3973	86	41.86	59.3	65	1.88e-14
SMU_1855	Streptococcus pneumoniae	FEND01000026	4271	4690	153	21.569	43.79	0.000145	DUF2154	4394	4600	69	21.739	0.001		3724	3981	86	41.86	59.3	65	1.88e-14
SMU_1855	Streptococcus pneumoniae	FDYS01000025	4271	4690	153	21.569	43.79	0.000145	DUF2154	4394	4600	69	21.739	0.001		3724	3981	86	41.86	59.3	65	1.88e-14
SMU_1855	Streptococcus pneumoniae	FDDF01000024	4271	4690	153	21.569	43.79	0.000145	DUF2154	4394	4600	69	21.739	0.001		3724	3981	86	41.86	59.3	65	1.88e-14
SMU_1855	Streptococcus pneumoniae	FCXX01000023	4274	4693	153	21.569	43.79	0.000145	DUF2154	4397	4603	69	21.739	0.001		3727	3984	86	41.86	59.3	65	1.88e-14
SMU_1855	Streptococcus pneumoniae	FYFJ01000030	5370	5789	153	21.569	43.79	0.000145	DUF2154	5493	5699	69	21.739	0.001		4823	5080	86	41.86	59.3	65	1.88e-14
SMU_1855	Streptococcus parasanguinis ATCC 903	AEVE01000066	15319	15636	113	30.088	47.79	0.000145	DUF2154	15358	15528	57	19.298	0.035		14613	14942	125	33.6	55.2	94	2.32e-14
SMU_1855	Streptococcus salivarius	LXIL01000349	3652	3984	118	28.814	46.61	0.000145	DUF2154	3706	3876	59	20.339	0.019		3012	3281	90	37.778	62.22	68	1.8e-13
SMU_1855	Streptococcus pneumoniae	COCN02000145	11929	11510	153	21.569	43.79	0.000146	DUF2154	11806	11600	69	21.739	0.001		12476	12219	86	41.86	59.3	65	1.88e-14
SMU_1855	Streptococcus pneumoniae	FYTR01000025	11906	11487	153	21.569	43.79	0.000146	DUF2154	11783	11577	69	21.739	0.001		12453	12196	86	41.86	59.3	65	1.88e-14
SMU_1855	Streptococcus pneumoniae	FYFQ01000030	11905	11486	153	21.569	43.79	0.000146	DUF2154	11782	11576	69	21.739	0.001		12452	12195	86	41.86	59.3	65	1.88e-14
SMU_1855	Streptococcus pneumoniae	FWTD01000096	11929	11510	153	21.569	43.79	0.000146	DUF2154	11806	11600	69	21.739	0.001		12476	12219	86	41.86	59.3	65	1.88e-14
SMU_1855	Streptococcus pneumoniae	FWUU01000033	11915	11496	153	21.569	43.79	0.000146	DUF2154	11792	11586	69	21.739	0.001		12462	12205	86	41.86	59.3	65	1.88e-14
SMU_1855	Streptococcus pneumoniae	FYKX01000024	11943	11524	153	21.569	43.79	0.000146	DUF2154	11820	11614	69	21.739	0.001		12490	12233	86	41.86	59.3	65	1.88e-14
SMU_1855	Streptococcus pneumoniae	FYQZ01000029	11952	11533	153	21.569	43.79	0.000146	DUF2154	11829	11623	69	21.739	0.001		12499	12242	86	41.86	59.3	65	1.88e-14
SMU_1855	Streptococcus pneumoniae	FYNJ01000028	11951	11532	153	21.569	43.79	0.000146	DUF2154	11828	11622	69	21.739	0.001		12498	12241	86	41.86	59.3	65	1.88e-14
SMU_1855	Streptococcus pneumoniae	FYMX01000028	11952	11533	153	21.569	43.79	0.000146	DUF2154	11829	11623	69	21.739	0.001		12499	12242	86	41.86	59.3	65	1.88e-14
SMU_1855	Streptococcus pneumoniae	FYJX01000029	11953	11534	153	21.569	43.79	0.000146	DUF2154	11830	11624	69	21.739	0.001		12500	12243	86	41.86	59.3	65	1.88e-14
SMU_1855	Streptococcus pneumoniae	FYUR01000026	11981	11562	153	21.569	43.79	0.000146	DUF2154	11858	11652	69	21.739	0.001		12528	12271	86	41.86	59.3	65	1.88e-14
SMU_1855	Streptococcus pneumoniae	COAY02000054	11892	11473	153	21.569	43.79	0.000146	DUF2154	11769	11563	69	21.739	0.001		12439	12182	86	41.86	59.3	65	1.88e-14
SMU_1855	Streptococcus pneumoniae	COBU02000151	11929	11510	153	21.569	43.79	0.000146	DUF2154	11806	11600	69	21.739	0.001		12476	12219	86	41.86	59.3	65	1.88e-14
SMU_1855	Streptococcus pneumoniae	FWRT01000200	11943	11524	153	21.569	43.79	0.000146	DUF2154	11820	11614	69	21.739	0.001		12490	12233	86	41.86	59.3	65	1.88e-14
SMU_1855	Streptococcus pneumoniae	FWTT01000037	11915	11496	153	21.569	43.79	0.000146	DUF2154	11792	11586	69	21.739	0.001		12462	12205	86	41.86	59.3	65	1.88e-14
SMU_1855	Streptococcus pneumoniae	FWRK01000067	11915	11496	153	21.569	43.79	0.000146	DUF2154	11792	11586	69	21.739	0.001		12462	12205	86	41.86	59.3	65	1.88e-14
SMU_1855	Streptococcus pneumoniae	FYNZ01000029	12048	11629	153	21.569	43.79	0.000146	DUF2154	11925	11719	69	21.739	0.001		12595	12338	86	41.86	59.3	65	1.88e-14
SMU_1855	Streptococcus pneumoniae	FWVK01000036	11929	11510	153	21.569	43.79	0.000146	DUF2154	11806	11600	69	21.739	0.001		12476	12219	86	41.86	59.3	65	1.88e-14
SMU_1855	Streptococcus pneumoniae	FWVG01000082	11929	11510	153	21.569	43.79	0.000146	DUF2154	11806	11600	69	21.739	0.001		12476	12219	86	41.86	59.3	65	1.88e-14
SMU_1855	Streptococcus pneumoniae	FWRE01000018	11929	11510	153	21.569	43.79	0.000146	DUF2154	11806	11600	69	21.739	0.001		12476	12219	86	41.86	59.3	65	1.88e-14
SMU_1855	Streptococcus pneumoniae	FWQD01000083	11929	11510	153	21.569	43.79	0.000146	DUF2154	11806	11600	69	21.739	0.001		12476	12219	86	41.86	59.3	65	1.88e-14
SMU_1855	Streptococcus pneumoniae	CODI02000093	11929	11510	153	21.569	43.79	0.000146	DUF2154	11806	11600	69	21.739	0.001		12476	12219	86	41.86	59.3	65	1.88e-14
SMU_1855	Streptococcus pneumoniae	CNPO02000004	11923	11504	153	21.569	43.79	0.000146	DUF2154	11800	11594	69	21.739	0.001		12470	12213	86	41.86	59.3	65	1.88e-14
SMU_1855	Streptococcus pneumoniae	FZBV01000024	11963	11544	153	21.569	43.79	0.000146	DUF2154	11840	11634	69	21.739	0.001		12510	12253	86	41.86	59.3	65	1.88e-14
SMU_1855	Streptococcus pneumoniae	FYGI01000027	8882	9301	153	21.569	43.79	0.000146	DUF2154	9005	9211	69	21.739	0.001		8335	8592	86	41.86	59.3	65	1.88e-14
SMU_1855	Streptococcus pneumoniae	FWTA01000014	8884	9303	153	21.569	43.79	0.000146	DUF2154	9007	9213	69	21.739	0.001		8337	8594	86	41.86	59.3	65	1.88e-14
SMU_1855	Streptococcus pneumoniae	FYIG01000029	8872	9291	153	21.569	43.79	0.000146	DUF2154	8995	9201	69	21.739	0.001		8325	8582	86	41.86	59.3	65	1.88e-14
SMU_1855	Streptococcus pneumoniae	FWUE01000025	8886	9305	153	21.569	43.79	0.000146	DUF2154	9009	9215	69	21.739	0.001		8339	8596	86	41.86	59.3	65	1.88e-14
SMU_1855	Streptococcus pneumoniae	FYWT01000024	8882	9301	153	21.569	43.79	0.000146	DUF2154	9005	9211	69	21.739	0.001		8335	8592	86	41.86	59.3	65	1.88e-14
SMU_1855	Streptococcus pneumoniae	FYFH01000032	8882	9301	153	21.569	43.79	0.000146	DUF2154	9005	9211	69	21.739	0.001		8335	8592	86	41.86	59.3	65	1.88e-14
SMU_1855	Streptococcus pneumoniae	FYFO01000031	8882	9301	153	21.569	43.79	0.000146	DUF2154	9005	9211	69	21.739	0.001		8335	8592	86	41.86	59.3	65	1.88e-14
SMU_1855	Streptococcus pneumoniae	FYUP01000027	8881	9300	153	21.569	43.79	0.000146	DUF2154	9004	9210	69	21.739	0.001		8334	8591	86	41.86	59.3	65	1.88e-14
SMU_1855	Streptococcus pneumoniae	FYTH01000026	8884	9303	153	21.569	43.79	0.000146	DUF2154	9007	9213	69	21.739	0.001		8337	8594	86	41.86	59.3	65	1.88e-14
SMU_1855	Streptococcus pneumoniae	FYQV01000030	8882	9301	153	21.569	43.79	0.000146	DUF2154	9005	9211	69	21.739	0.001		8335	8592	86	41.86	59.3	65	1.88e-14
SMU_1855	Streptococcus pneumoniae	FYHY01000026	8882	9301	153	21.569	43.79	0.000146	DUF2154	9005	9211	69	21.739	0.001		8335	8592	86	41.86	59.3	65	1.88e-14
SMU_1855	Streptococcus pneumoniae	FYJL01000027	8885	9304	153	21.569	43.79	0.000146	DUF2154	9008	9214	69	21.739	0.001		8338	8595	86	41.86	59.3	65	1.88e-14
SMU_1855	Streptococcus pneumoniae	FYWP01000027	8882	9301	153	21.569	43.79	0.000146	DUF2154	9005	9211	69	21.739	0.001		8335	8592	86	41.86	59.3	65	1.88e-14
SMU_1855	Streptococcus pneumoniae	FYHI01000029	8884	9303	153	21.569	43.79	0.000146	DUF2154	9007	9213	69	21.739	0.001		8337	8594	86	41.86	59.3	65	1.88e-14
SMU_1855	Streptococcus pneumoniae	FYJA01000025	8884	9303	153	21.569	43.79	0.000146	DUF2154	9007	9213	69	21.739	0.001		8337	8594	86	41.86	59.3	65	1.88e-14
SMU_1855	Streptococcus pneumoniae	FYRQ01000031	8851	9270	153	21.569	43.79	0.000146	DUF2154	8974	9180	69	21.739	0.001		8304	8561	86	41.86	59.3	65	1.88e-14
SMU_1855	Streptococcus pneumoniae	FYNB01000026	8916	9335	153	21.569	43.79	0.000146	DUF2154	9039	9245	69	21.739	0.001		8369	8626	86	41.86	59.3	65	1.88e-14
SMU_1855	Streptococcus pneumoniae	FYKP01000028	8882	9301	153	21.569	43.79	0.000146	DUF2154	9005	9211	69	21.739	0.001		8335	8592	86	41.86	59.3	65	1.88e-14
SMU_1855	Streptococcus pneumoniae	FWUA01000043	8982	9401	153	21.569	43.79	0.000146	DUF2154	9105	9311	69	21.739	0.001		8435	8692	86	41.86	59.3	65	1.88e-14
SMU_1855	Streptococcus pneumoniae	FYRU01000026	8988	9407	153	21.569	43.79	0.000146	DUF2154	9111	9317	69	21.739	0.001		8441	8698	86	41.86	59.3	65	1.88e-14
SMU_1855	Streptococcus pneumoniae	FWUW01000048	9014	9433	153	21.569	43.79	0.000146	DUF2154	9137	9343	69	21.739	0.001		8467	8724	86	41.86	59.3	65	1.88e-14
SMU_1855	Streptococcus pneumoniae	FWTN01000079	9014	9433	153	21.569	43.79	0.000146	DUF2154	9137	9343	69	21.739	0.001		8467	8724	86	41.86	59.3	65	1.88e-14
SMU_1855	Streptococcus pneumoniae	FWVL01000129	9138	9557	153	21.569	43.79	0.000146	DUF2154	9261	9467	69	21.739	0.001		8591	8848	86	41.86	59.3	65	1.88e-14
SMU_1855	Streptococcus pneumoniae	CHBM02000113	11923	11504	153	21.569	43.79	0.000146	DUF2154	11800	11594	69	21.739	0.002		12470	12213	86	41.86	59.3	65	1.89e-14
SMU_1855	Streptococcus pneumoniae	CMTD01000033	17197	16778	153	21.569	43.79	0.000146	DUF2154	17074	16868	69	21.739	0.002		17744	17487	86	41.86	59.3	65	1.89e-14
SMU_1855	Streptococcus pneumoniae	FZAZ01000015	11961	11542	153	21.569	43.79	0.000146	DUF2154	11838	11632	69	21.739	0.002		12508	12251	86	41.86	59.3	65	1.89e-14
SMU_1855	Streptococcus pneumoniae	CHIR02000096	11892	11473	153	21.569	43.79	0.000146	DUF2154	11769	11563	69	21.739	0.002		12439	12182	86	41.86	59.3	65	1.89e-14
SMU_1855	Streptococcus pneumoniae	CNTX02000090	11923	11504	153	21.569	43.79	0.000146	DUF2154	11800	11594	69	21.739	0.002		12470	12213	86	41.86	59.3	65	1.89e-14
SMU_1855	Streptococcus pneumoniae	CNTE02000066	11923	11504	153	21.569	43.79	0.000146	DUF2154	11800	11594	69	21.739	0.002		12470	12213	86	41.86	59.3	65	1.89e-14
SMU_1855	Streptococcus pneumoniae	CNOQ02000061	11923	11504	153	21.569	43.79	0.000146	DUF2154	11800	11594	69	21.739	0.002		12470	12213	86	41.86	59.3	65	1.89e-14
SMU_1855	Streptococcus pneumoniae	COBX02000088	11929	11510	153	21.569	43.79	0.000146	DUF2154	11806	11600	69	21.739	0.002		12476	12219	86	41.86	59.3	65	1.89e-14
SMU_1855	Streptococcus pneumoniae	COFB02000083	11892	11473	153	21.569	43.79	0.000147	DUF2154	11769	11563	69	21.739	0.002		12439	12182	86	41.86	59.3	65	1.89e-14
SMU_1855	Streptococcus pneumoniae	FDIO01000015	12008	11589	153	21.569	43.79	0.000147	DUF2154	11885	11679	69	21.739	0.002		12555	12298	86	41.86	59.3	65	1.89e-14
SMU_1855	Streptococcus pneumoniae	FYKC01000019	17527	17108	153	21.569	43.79	0.000147	DUF2154	17404	17198	69	21.739	0.002		18074	17817	86	41.86	59.3	65	1.89e-14
SMU_1855	Streptococcus pneumoniae	FYVN01000021	8910	9329	153	21.569	43.79	0.000147	DUF2154	9033	9239	69	21.739	0.002		8363	8620	86	41.86	59.3	65	1.89e-14
SMU_1855	Streptococcus pneumoniae	FDVF01000008	37844	37425	153	21.569	43.79	0.000147	DUF2154	37721	37515	69	21.739	0.003		38391	38134	86	41.86	59.3	65	1.89e-14
SMU_1855	Streptococcus pneumoniae	FYWA01000021	31000	31419	153	21.569	43.79	0.000147	DUF2154	31123	31329	69	21.739	0.003		30453	30710	86	41.86	59.3	65	1.89e-14
SMU_1855	Streptococcus pneumoniae	FYHA01000015	38946	38527	153	21.569	43.79	0.000147	DUF2154	38823	38617	69	21.739	0.003		39493	39236	86	41.86	59.3	65	1.89e-14
SMU_1855	Streptococcus pneumoniae	FYRR01000016	8963	9382	153	21.569	43.79	0.000147	DUF2154	9086	9292	69	21.739	0.003		8416	8673	86	41.86	59.3	65	1.89e-14
SMU_1855	Streptococcus pneumoniae	FHSY01000005	178905	179324	153	21.569	43.79	0.000148	DUF2154	179028	179234	69	21.739	0.012		178358	178615	86	41.86	59.3	65	1.07e-16
SMU_1855	Streptococcus pneumoniae SP23-BS72	ABAG01000011	907	488	153	21.569	43.79	0.000148	DUF2154	784	578	69	21.739	0.004		1454	1197	86	41.86	59.3	65	1.9e-14
SMU_1855	Streptococcus pneumoniae 2070768	ALBE01000014	11868	11449	153	21.569	43.79	0.000148	DUF2154	11745	11539	69	21.739	0.005		12415	12158	86	41.86	59.3	65	1.9e-14
SMU_1855	Streptococcus pneumoniae	CODY02000126	970	551	153	21.569	43.79	0.000148	DUF2154	847	641	69	21.739	0.005		1517	1260	86	41.86	59.3	65	1.9e-14
SMU_1855	Streptococcus pneumoniae	CFLP02000134	11929	11510	153	21.569	43.79	0.000148	DUF2154	11806	11600	69	21.739	0.005		12476	12219	86	41.86	59.3	65	1.9e-14
SMU_1855	Streptococcus pneumoniae	CFKB02000120	11929	11510	153	21.569	43.79	0.000148	DUF2154	11806	11600	69	21.739	0.005		12476	12219	86	41.86	59.3	65	1.9e-14
SMU_1855	Streptococcus pneumoniae	CFJZ02000094	11929	11510	153	21.569	43.79	0.000148	DUF2154	11806	11600	69	21.739	0.005		12476	12219	86	41.86	59.3	65	1.9e-14
SMU_1855	Streptococcus pneumoniae	FYJQ01000006	11931	11512	153	21.569	43.79	0.000148	DUF2154	11808	11602	69	21.739	0.005		12478	12221	86	41.86	59.3	65	1.9e-14
SMU_1855	Streptococcus pneumoniae	CNUF02000104	11923	11504	153	21.569	43.79	0.000148	DUF2154	11800	11594	69	21.739	0.005		12470	12213	86	41.86	59.3	65	1.9e-14
SMU_1855	Streptococcus pneumoniae	CNQG02000082	11923	11504	153	21.569	43.79	0.000148	DUF2154	11800	11594	69	21.739	0.005		12470	12213	86	41.86	59.3	65	1.9e-14
SMU_1855	Streptococcus pneumoniae	CNOM02000081	11923	11504	153	21.569	43.79	0.000148	DUF2154	11800	11594	69	21.739	0.005		12470	12213	86	41.86	59.3	65	1.9e-14
SMU_1855	Streptococcus pneumoniae	CNOB02000076	11923	11504	153	21.569	43.79	0.000148	DUF2154	11800	11594	69	21.739	0.005		12470	12213	86	41.86	59.3	65	1.9e-14
SMU_1855	Streptococcus pneumoniae	CFRC02000108	11929	11510	153	21.569	43.79	0.000148	DUF2154	11806	11600	69	21.739	0.005		12476	12219	86	41.86	59.3	65	1.9e-14
SMU_1855	Streptococcus pneumoniae	CODP02000083	11929	11510	153	21.569	43.79	0.000148	DUF2154	11806	11600	69	21.739	0.005		12476	12219	86	41.86	59.3	65	1.9e-14
SMU_1855	Streptococcus pneumoniae	CFLU02000074	11929	11510	153	21.569	43.79	0.000148	DUF2154	11806	11600	69	21.739	0.005		12476	12219	86	41.86	59.3	65	1.9e-14
SMU_1855	Streptococcus pneumoniae	CNSG02000097	11909	11490	153	21.569	43.79	0.000148	DUF2154	11786	11580	69	21.739	0.005		12456	12199	86	41.86	59.3	65	1.9e-14
SMU_1855	Streptococcus pneumoniae	CNUZ02000089	11923	11504	153	21.569	43.79	0.000148	DUF2154	11800	11594	69	21.739	0.005		12470	12213	86	41.86	59.3	65	1.9e-14
SMU_1855	Streptococcus pneumoniae	CNOW02000103	11923	11504	153	21.569	43.79	0.000148	DUF2154	11800	11594	69	21.739	0.005		12470	12213	86	41.86	59.3	65	1.9e-14
SMU_1855	Streptococcus pneumoniae	MNBI01000003	12015	11596	153	21.569	43.79	0.000148	DUF2154	11892	11686	69	21.739	0.005		12562	12305	86	41.86	59.3	65	1.9e-14
SMU_1855	Streptococcus pneumoniae	CNRC02000119	11923	11504	153	21.569	43.79	0.000148	DUF2154	11800	11594	69	21.739	0.005		12470	12213	86	41.86	59.3	65	1.9e-14
SMU_1855	Streptococcus pneumoniae	CHXF02000085	11929	11510	153	21.569	43.79	0.000148	DUF2154	11806	11600	69	21.739	0.005		12476	12219	86	41.86	59.3	65	1.9e-14
SMU_1855	Streptococcus pneumoniae	FDYZ01000009	11956	11537	153	21.569	43.79	0.000148	DUF2154	11833	11627	69	21.739	0.005		12503	12246	86	41.86	59.3	65	1.9e-14
SMU_1855	Streptococcus pneumoniae	CNQP02000110	11923	11504	153	21.569	43.79	0.000148	DUF2154	11800	11594	69	21.739	0.005		12470	12213	86	41.86	59.3	65	1.9e-14
SMU_1855	Streptococcus pneumoniae	CNPX02000128	11923	11504	153	21.569	43.79	0.000148	DUF2154	11800	11594	69	21.739	0.005		12470	12213	86	41.86	59.3	65	1.9e-14
SMU_1855	Streptococcus pneumoniae	FDLE01000007	11961	11542	153	21.569	43.79	0.000148	DUF2154	11838	11632	69	21.739	0.005		12508	12251	86	41.86	59.3	65	1.9e-14
SMU_1855	Streptococcus pneumoniae	FDXR01000007	11993	11574	153	21.569	43.79	0.000148	DUF2154	11870	11664	69	21.739	0.005		12540	12283	86	41.86	59.3	65	1.9e-14
SMU_1855	Streptococcus pneumoniae	FDFU01000007	11957	11538	153	21.569	43.79	0.000148	DUF2154	11834	11628	69	21.739	0.005		12504	12247	86	41.86	59.3	65	1.9e-14
SMU_1855	Streptococcus pneumoniae	FZBJ01000008	11955	11536	153	21.569	43.79	0.000148	DUF2154	11832	11626	69	21.739	0.005		12502	12245	86	41.86	59.3	65	1.9e-14
SMU_1855	Streptococcus pneumoniae	CNUI02000098	11923	11504	153	21.569	43.79	0.000148	DUF2154	11800	11594	69	21.739	0.005		12470	12213	86	41.86	59.3	65	1.9e-14
SMU_1855	Streptococcus pneumoniae	FYZG01000006	11961	11542	153	21.569	43.79	0.000148	DUF2154	11838	11632	69	21.739	0.005		12508	12251	86	41.86	59.3	65	1.9e-14
SMU_1855	Streptococcus pneumoniae	FEEN01000009	11959	11540	153	21.569	43.79	0.000148	DUF2154	11836	11630	69	21.739	0.005		12506	12249	86	41.86	59.3	65	1.9e-14
SMU_1855	Streptococcus pneumoniae	FEFF01000010	11960	11541	153	21.569	43.79	0.000148	DUF2154	11837	11631	69	21.739	0.005		12507	12250	86	41.86	59.3	65	1.9e-14
SMU_1855	Streptococcus pneumoniae	FDWY01000008	11963	11544	153	21.569	43.79	0.000148	DUF2154	11840	11634	69	21.739	0.005		12510	12253	86	41.86	59.3	65	1.9e-14
SMU_1855	Streptococcus pneumoniae	CNWX02000100	11923	11504	153	21.569	43.79	0.000148	DUF2154	11800	11594	69	21.739	0.005		12470	12213	86	41.86	59.3	65	1.9e-14
SMU_1855	Streptococcus pneumoniae	FZBZ01000008	12008	11589	153	21.569	43.79	0.000148	DUF2154	11885	11679	69	21.739	0.005		12555	12298	86	41.86	59.3	65	1.9e-14
SMU_1855	Streptococcus pneumoniae	FZCU01000008	11953	11534	153	21.569	43.79	0.000148	DUF2154	11830	11624	69	21.739	0.005		12500	12243	86	41.86	59.3	65	1.9e-14
SMU_1855	Streptococcus pneumoniae	FEGG01000007	11982	11563	153	21.569	43.79	0.000148	DUF2154	11859	11653	69	21.739	0.005		12529	12272	86	41.86	59.3	65	1.9e-14
SMU_1855	Streptococcus pneumoniae	FEEP01000007	12086	11667	153	21.569	43.79	0.000148	DUF2154	11963	11757	69	21.739	0.005		12633	12376	86	41.86	59.3	65	1.9e-14
SMU_1855	Streptococcus pneumoniae	FZCT01000007	11962	11543	153	21.569	43.79	0.000148	DUF2154	11839	11633	69	21.739	0.005		12509	12252	86	41.86	59.3	65	1.9e-14
SMU_1855	Streptococcus pneumoniae	FDWH01000006	11929	11510	153	21.569	43.79	0.000148	DUF2154	11806	11600	69	21.739	0.005		12476	12219	86	41.86	59.3	65	1.9e-14
SMU_1855	Streptococcus pneumoniae	FZDH01000007	12053	11634	153	21.569	43.79	0.000148	DUF2154	11930	11724	69	21.739	0.005		12600	12343	86	41.86	59.3	65	1.9e-14
SMU_1855	Streptococcus pneumoniae	FCUX01000010	11961	11542	153	21.569	43.79	0.000148	DUF2154	11838	11632	69	21.739	0.005		12508	12251	86	41.86	59.3	65	1.9e-14
SMU_1855	Streptococcus pneumoniae	FYOE01000007	8882	9301	153	21.569	43.79	0.000148	DUF2154	9005	9211	69	21.739	0.005		8335	8592	86	41.86	59.3	65	1.9e-14
SMU_1855	Streptococcus pneumoniae	FDFV01000006	74043	74462	153	21.569	43.79	0.000148	DUF2154	74166	74372	69	21.739	0.005		73496	73753	86	41.86	59.3	65	1.9e-14
SMU_1855	Streptococcus pneumoniae	FYVH01000009	74253	74672	153	21.569	43.79	0.000148	DUF2154	74376	74582	69	21.739	0.005		73706	73963	86	41.86	59.3	65	1.9e-14
SMU_1855	Streptococcus pneumoniae	FYYT01000008	74305	74724	153	21.569	43.79	0.000148	DUF2154	74428	74634	69	21.739	0.005		73758	74015	86	41.86	59.3	65	1.9e-14
SMU_1855	Streptococcus pneumoniae	FHQF01000008	74351	74770	153	21.569	43.79	0.000148	DUF2154	74474	74680	69	21.739	0.005		73804	74061	86	41.86	59.3	65	1.9e-14
SMU_1855	Streptococcus pneumoniae	FDTP01000009	74354	74773	153	21.569	43.79	0.000148	DUF2154	74477	74683	69	21.739	0.005		73807	74064	86	41.86	59.3	65	1.9e-14
SMU_1855	Streptococcus pneumoniae	FZAN01000008	74359	74778	153	21.569	43.79	0.000148	DUF2154	74482	74688	69	21.739	0.005		73812	74069	86	41.86	59.3	65	1.9e-14
SMU_1855	Streptococcus pneumoniae	FDJX01000009	74325	74744	153	21.569	43.79	0.000148	DUF2154	74448	74654	69	21.739	0.005		73778	74035	86	41.86	59.3	65	1.9e-14
SMU_1855	Streptococcus pneumoniae	FDGI01000008	74325	74744	153	21.569	43.79	0.000148	DUF2154	74448	74654	69	21.739	0.005		73778	74035	86	41.86	59.3	65	1.9e-14
SMU_1855	Streptococcus pneumoniae	FZBL01000010	74360	74779	153	21.569	43.79	0.000148	DUF2154	74483	74689	69	21.739	0.005		73813	74070	86	41.86	59.3	65	1.9e-14
SMU_1855	Streptococcus pneumoniae	FYOZ01000004	74368	74787	153	21.569	43.79	0.000148	DUF2154	74491	74697	69	21.739	0.005		73821	74078	86	41.86	59.3	65	1.9e-14
SMU_1855	Streptococcus pneumoniae	FDQJ01000010	74366	74785	153	21.569	43.79	0.000148	DUF2154	74489	74695	69	21.739	0.005		73819	74076	86	41.86	59.3	65	1.9e-14
SMU_1855	Streptococcus pneumoniae	FEGW01000009	74374	74793	153	21.569	43.79	0.000148	DUF2154	74497	74703	69	21.739	0.005		73827	74084	86	41.86	59.3	65	1.9e-14
SMU_1855	Streptococcus pneumoniae	FDJF01000008	74377	74796	153	21.569	43.79	0.000148	DUF2154	74500	74706	69	21.739	0.005		73830	74087	86	41.86	59.3	65	1.9e-14
SMU_1855	Streptococcus pneumoniae	FEGE01000009	74367	74786	153	21.569	43.79	0.000148	DUF2154	74490	74696	69	21.739	0.005		73820	74077	86	41.86	59.3	65	1.9e-14
SMU_1855	Streptococcus pneumoniae	FYLO01000007	74295	74714	153	21.569	43.79	0.000148	DUF2154	74418	74624	69	21.739	0.005		73748	74005	86	41.86	59.3	65	1.9e-14
SMU_1855	Streptococcus pneumoniae	FDIN01000006	74433	74852	153	21.569	43.79	0.000148	DUF2154	74556	74762	69	21.739	0.005		73886	74143	86	41.86	59.3	65	1.9e-14
SMU_1855	Streptococcus pneumoniae	FDUD01000007	74325	74744	153	21.569	43.79	0.000148	DUF2154	74448	74654	69	21.739	0.005		73778	74035	86	41.86	59.3	65	1.9e-14
SMU_1855	Streptococcus pneumoniae	FYMS01000007	74688	75107	153	21.569	43.79	0.000148	DUF2154	74811	75017	69	21.739	0.005		74141	74398	86	41.86	59.3	65	1.9e-14
SMU_1855	Streptococcus pneumoniae	FZDE01000008	75077	75496	153	21.569	43.79	0.000148	DUF2154	75200	75406	69	21.739	0.005		74530	74787	86	41.86	59.3	65	1.9e-14
SMU_1855	Streptococcus pneumoniae	FHTN01000008	75098	75517	153	21.569	43.79	0.000148	DUF2154	75221	75427	69	21.739	0.005		74551	74808	86	41.86	59.3	65	1.9e-14
SMU_1855	Streptococcus pneumoniae	FEKG01000010	75180	75599	153	21.569	43.79	0.000148	DUF2154	75303	75509	69	21.739	0.005		74633	74890	86	41.86	59.3	65	1.9e-14
SMU_1855	Streptococcus pneumoniae	FEEE01000007	75180	75599	153	21.569	43.79	0.000148	DUF2154	75303	75509	69	21.739	0.005		74633	74890	86	41.86	59.3	65	1.9e-14
SMU_1855	Streptococcus pneumoniae	FEGL01000009	66007	65588	153	21.569	43.79	0.000148	DUF2154	65884	65678	69	21.739	0.005		66554	66297	86	41.86	59.3	65	1.9e-14
SMU_1855	Streptococcus pneumoniae	CNVQ02000111	11909	11490	153	21.569	43.79	0.000148	DUF2154	11786	11580	69	21.739	0.005		12456	12199	86	41.86	59.3	65	1.9e-14
SMU_1855	Streptococcus pneumoniae	CIIJ02000092	11909	11490	153	21.569	43.79	0.000148	DUF2154	11786	11580	69	21.739	0.005		12456	12199	86	41.86	59.3	65	1.9e-14
SMU_1855	Streptococcus pneumoniae	FZAR01000010	74382	74801	153	21.569	43.79	0.000148	DUF2154	74505	74711	69	21.739	0.005		73835	74092	86	41.86	59.3	65	1.9e-14
SMU_1855	Streptococcus pneumoniae NP070	AGOH01000007	17121	16702	153	21.569	43.79	0.000148	DUF2154	16998	16792	69	21.739	0.006		17668	17411	86	41.86	59.3	65	1.9e-14
SMU_1855	Streptococcus pneumoniae GA44128	AIKV01000007	15581	15162	153	21.569	43.79	0.000148	DUF2154	15458	15252	69	21.739	0.006		16128	15871	86	41.86	59.3	65	1.9e-14
SMU_1855	Streptococcus pneumoniae GA14688	AIKQ01000009	17050	16631	153	21.569	43.79	0.000148	DUF2154	16927	16721	69	21.739	0.006		17597	17340	86	41.86	59.3	65	1.9e-14
SMU_1855	Streptococcus pneumoniae 2080913	ALBL01000011	11854	11435	153	21.569	43.79	0.000148	DUF2154	11731	11525	69	21.739	0.006		12401	12144	86	41.86	59.3	65	1.9e-14
SMU_1855	Streptococcus pneumoniae 2070005	ALAX01000018	17293	16874	153	21.569	43.79	0.000148	DUF2154	17170	16964	69	21.739	0.006		17840	17583	86	41.86	59.3	65	1.9e-14
SMU_1855	Streptococcus pneumoniae	CIKP02000137	11923	11504	153	21.569	43.79	0.000148	DUF2154	11800	11594	69	21.739	0.006		12470	12213	86	41.86	59.3	65	1.9e-14
SMU_1855	Streptococcus pneumoniae	FYLS01000007	17128	16709	153	21.569	43.79	0.000148	DUF2154	17005	16799	69	21.739	0.006		17675	17418	86	41.86	59.3	65	1.9e-14
SMU_1855	Streptococcus pneumoniae	FYZS01000009	17122	16703	153	21.569	43.79	0.000148	DUF2154	16999	16793	69	21.739	0.006		17669	17412	86	41.86	59.3	65	1.9e-14
SMU_1855	Streptococcus pneumoniae	FYXD01000007	82638	82219	153	21.569	43.79	0.000148	DUF2154	82515	82309	69	21.739	0.006		83185	82928	86	41.86	59.3	65	1.9e-14
SMU_1855	Streptococcus pneumoniae	FDZT01000008	11993	11574	153	21.569	43.79	0.000148	DUF2154	11870	11664	69	21.739	0.006		12540	12283	86	41.86	59.3	65	1.9e-14
SMU_1855	Streptococcus pneumoniae	FDLZ01000009	11993	11574	153	21.569	43.79	0.000148	DUF2154	11870	11664	69	21.739	0.006		12540	12283	86	41.86	59.3	65	1.9e-14
SMU_1855	Streptococcus pneumoniae	FYUA01000007	11953	11534	153	21.569	43.79	0.000148	DUF2154	11830	11624	69	21.739	0.006		12500	12243	86	41.86	59.3	65	1.9e-14
SMU_1855	Streptococcus pneumoniae	FZBP01000006	18998	18579	153	21.569	43.79	0.000148	DUF2154	18875	18669	69	21.739	0.006		19545	19288	86	41.86	59.3	65	1.9e-14
SMU_1855	Streptococcus pneumoniae	FYIY01000007	11948	11529	153	21.569	43.79	0.000148	DUF2154	11825	11619	69	21.739	0.006		12495	12238	86	41.86	59.3	65	1.9e-14
SMU_1855	Streptococcus pneumoniae	COBO02000065	11892	11473	153	21.569	43.79	0.000148	DUF2154	11769	11563	69	21.739	0.006		12439	12182	86	41.86	59.3	65	1.9e-14
SMU_1855	Streptococcus pneumoniae	CNNW02000085	11886	11467	153	21.569	43.79	0.000148	DUF2154	11763	11557	69	21.739	0.006		12433	12176	86	41.86	59.3	65	1.9e-14
SMU_1855	Streptococcus pneumoniae	CHBW02000075	11929	11510	153	21.569	43.79	0.000148	DUF2154	11806	11600	69	21.739	0.006		12476	12219	86	41.86	59.3	65	1.9e-14
SMU_1855	Streptococcus pneumoniae	COEN02000101	11892	11473	153	21.569	43.79	0.000148	DUF2154	11769	11563	69	21.739	0.006		12439	12182	86	41.86	59.3	65	1.9e-14
SMU_1855	Streptococcus pneumoniae	CFLL02000084	11923	11504	153	21.569	43.79	0.000148	DUF2154	11800	11594	69	21.739	0.006		12470	12213	86	41.86	59.3	65	1.9e-14
SMU_1855	Streptococcus pneumoniae	FEAJ01000006	11958	11539	153	21.569	43.79	0.000148	DUF2154	11835	11629	69	21.739	0.006		12505	12248	86	41.86	59.3	65	1.9e-14
SMU_1855	Streptococcus pneumoniae	FDKO01000006	11990	11571	153	21.569	43.79	0.000148	DUF2154	11867	11661	69	21.739	0.006		12537	12280	86	41.86	59.3	65	1.9e-14
SMU_1855	Streptococcus pneumoniae	FDTF01000008	11957	11538	153	21.569	43.79	0.000148	DUF2154	11834	11628	69	21.739	0.006		12504	12247	86	41.86	59.3	65	1.9e-14
SMU_1855	Streptococcus pneumoniae	FYYO01000007	11952	11533	153	21.569	43.79	0.000148	DUF2154	11829	11623	69	21.739	0.006		12499	12242	86	41.86	59.3	65	1.9e-14
SMU_1855	Streptococcus pneumoniae	FDNF01000006	11947	11528	153	21.569	43.79	0.000148	DUF2154	11824	11618	69	21.739	0.006		12494	12237	86	41.86	59.3	65	1.9e-14
SMU_1855	Streptococcus pneumoniae	CHBH02000021	76174	76593	153	21.569	43.79	0.000148	DUF2154	76297	76503	69	21.739	0.006		75627	75884	86	41.86	59.3	65	1.9e-14
SMU_1855	Streptococcus pneumoniae	FYLY01000007	80279	80698	153	21.569	43.79	0.000148	DUF2154	80402	80608	69	21.739	0.006		79732	79989	86	41.86	59.3	65	1.9e-14
SMU_1855	Streptococcus pneumoniae	FYSD01000006	8882	9301	153	21.569	43.79	0.000148	DUF2154	9005	9211	69	21.739	0.006		8335	8592	86	41.86	59.3	65	1.9e-14
SMU_1855	Streptococcus pneumoniae	FHPQ01000006	80964	81383	153	21.569	43.79	0.000148	DUF2154	81087	81293	69	21.739	0.006		80417	80674	86	41.86	59.3	65	1.9e-14
SMU_1855	Streptococcus pneumoniae	FECD01000006	82950	83369	153	21.569	43.79	0.000148	DUF2154	83073	83279	69	21.739	0.006		82403	82660	86	41.86	59.3	65	1.9e-14
SMU_1855	Streptococcus pneumoniae	FYKF01000005	83310	83729	153	21.569	43.79	0.000148	DUF2154	83433	83639	69	21.739	0.006		82763	83020	86	41.86	59.3	65	1.9e-14
SMU_1855	Streptococcus pneumoniae	FEAZ01000006	83374	83793	153	21.569	43.79	0.000148	DUF2154	83497	83703	69	21.739	0.006		82827	83084	86	41.86	59.3	65	1.9e-14
SMU_1855	Streptococcus pneumoniae	FECP01000006	83370	83789	153	21.569	43.79	0.000148	DUF2154	83493	83699	69	21.739	0.006		82823	83080	86	41.86	59.3	65	1.9e-14
SMU_1855	Streptococcus pneumoniae	FDOV01000008	83370	83789	153	21.569	43.79	0.000148	DUF2154	83493	83699	69	21.739	0.006		82823	83080	86	41.86	59.3	65	1.9e-14
SMU_1855	Streptococcus pneumoniae	FDFK01000007	83372	83791	153	21.569	43.79	0.000148	DUF2154	83495	83701	69	21.739	0.006		82825	83082	86	41.86	59.3	65	1.9e-14
SMU_1855	Streptococcus pneumoniae	FEEU01000010	83411	83830	153	21.569	43.79	0.000148	DUF2154	83534	83740	69	21.739	0.006		82864	83121	86	41.86	59.3	65	1.9e-14
SMU_1855	Streptococcus pneumoniae	FYLL01000008	83331	83750	153	21.569	43.79	0.000148	DUF2154	83454	83660	69	21.739	0.006		82784	83041	86	41.86	59.3	65	1.9e-14
SMU_1855	Streptococcus pneumoniae	FDOJ01000006	83674	84093	153	21.569	43.79	0.000148	DUF2154	83797	84003	69	21.739	0.006		83127	83384	86	41.86	59.3	65	1.9e-14
SMU_1855	Streptococcus pneumoniae	FCPW01000007	84094	84513	153	21.569	43.79	0.000148	DUF2154	84217	84423	69	21.739	0.006		83547	83804	86	41.86	59.3	65	1.9e-14
SMU_1855	Streptococcus pneumoniae	FEIC01000006	84095	84514	153	21.569	43.79	0.000148	DUF2154	84218	84424	69	21.739	0.006		83548	83805	86	41.86	59.3	65	1.9e-14
SMU_1855	Streptococcus pneumoniae	FELV01000009	84095	84514	153	21.569	43.79	0.000148	DUF2154	84218	84424	69	21.739	0.006		83548	83805	86	41.86	59.3	65	1.9e-14
SMU_1855	Streptococcus pneumoniae	FDMP01000005	84141	84560	153	21.569	43.79	0.000148	DUF2154	84264	84470	69	21.739	0.006		83594	83851	86	41.86	59.3	65	1.9e-14
SMU_1855	Streptococcus pneumoniae	FYOK01000005	89978	90397	153	21.569	43.79	0.000148	DUF2154	90101	90307	69	21.739	0.006		89431	89688	86	41.86	59.3	65	1.9e-14
SMU_1855	Streptococcus pneumoniae	CNOC02000091	11923	11504	153	21.569	43.79	0.000148	DUF2154	11800	11594	69	21.739	0.006		12470	12213	86	41.86	59.3	65	1.9e-14
SMU_1855	Streptococcus pneumoniae	CNNX02000087	11923	11504	153	21.569	43.79	0.000148	DUF2154	11800	11594	69	21.739	0.006		12470	12213	86	41.86	59.3	65	1.9e-14
SMU_1855	Streptococcus pneumoniae	FZAJ01000006	11961	11542	153	21.569	43.79	0.000148	DUF2154	11838	11632	69	21.739	0.006		12508	12251	86	41.86	59.3	65	1.9e-14
SMU_1855	Streptococcus pneumoniae	FZBB01000007	11951	11532	153	21.569	43.79	0.000148	DUF2154	11828	11622	69	21.739	0.006		12498	12241	86	41.86	59.3	65	1.9e-14
SMU_1855	Streptococcus pneumoniae	FZCP01000007	11959	11540	153	21.569	43.79	0.000148	DUF2154	11836	11630	69	21.739	0.006		12506	12249	86	41.86	59.3	65	1.9e-14
SMU_1855	Streptococcus pneumoniae	FYZI01000006	83316	83735	153	21.569	43.79	0.000148	DUF2154	83439	83645	69	21.739	0.006		82769	83026	86	41.86	59.3	65	1.9e-14
SMU_1855	Streptococcus pneumoniae	FDKM01000007	83286	83705	153	21.569	43.79	0.000148	DUF2154	83409	83615	69	21.739	0.006		82739	82996	86	41.86	59.3	65	1.9e-14
SMU_1855	Streptococcus pneumoniae	FZCY01000009	83339	83758	153	21.569	43.79	0.000148	DUF2154	83462	83668	69	21.739	0.006		82792	83049	86	41.86	59.3	65	1.9e-14
SMU_1855	Streptococcus pneumoniae	FDYG01000010	83282	83701	153	21.569	43.79	0.000148	DUF2154	83405	83611	69	21.739	0.006		82735	82992	86	41.86	59.3	65	1.9e-14
SMU_1855	Streptococcus pneumoniae	CNQI02000101	12081	11662	153	21.569	43.79	0.000148	DUF2154	11958	11752	69	21.739	0.006		12628	12371	86	41.86	59.3	65	1.9e-14
SMU_1855	Streptococcus pneumoniae	FCTE01000008	12105	11686	153	21.569	43.79	0.000148	DUF2154	11982	11776	69	21.739	0.006		12652	12395	86	41.86	59.3	65	1.9e-14
SMU_1855	Streptococcus pneumoniae	COFL02000082	12245	11826	153	21.569	43.79	0.000148	DUF2154	12122	11916	69	21.739	0.006		12792	12535	86	41.86	59.3	65	1.9e-14
SMU_1855	Streptococcus pneumoniae	CODO02000085	12245	11826	153	21.569	43.79	0.000148	DUF2154	12122	11916	69	21.739	0.006		12792	12535	86	41.86	59.3	65	1.9e-14
SMU_1855	Streptococcus pneumoniae	FYYI01000006	83984	84403	153	21.569	43.79	0.000148	DUF2154	84107	84313	69	21.739	0.006		83437	83694	86	41.86	59.3	65	1.9e-14
SMU_1855	Streptococcus pneumoniae	FYZK01000006	11961	11542	153	21.569	43.79	0.000148	DUF2154	11838	11632	69	21.739	0.006		12508	12251	86	41.86	59.3	65	1.9e-14
SMU_1855	Streptococcus pneumoniae	FYLZ01000006	11970	11551	153	21.569	43.79	0.000148	DUF2154	11847	11641	69	21.739	0.006		12517	12260	86	41.86	59.3	65	1.9e-14
SMU_1855	Streptococcus pneumoniae	FZAT01000008	11961	11542	153	21.569	43.79	0.000148	DUF2154	11838	11632	69	21.739	0.006		12508	12251	86	41.86	59.3	65	1.9e-14
SMU_1855	Streptococcus pneumoniae	FEIN01000006	84069	84488	153	21.569	43.79	0.000148	DUF2154	84192	84398	69	21.739	0.006		83522	83779	86	41.86	59.3	65	1.9e-14
SMU_1855	Streptococcus pneumoniae	FYQC01000007	11940	11521	153	21.569	43.79	0.000148	DUF2154	11817	11611	69	21.739	0.006		12487	12230	86	41.86	59.3	65	1.9e-14
SMU_1855	Streptococcus pneumoniae	FHTO01000006	74335	74754	153	21.569	43.79	0.000148	DUF2154	74458	74664	69	21.739	0.007		73788	74045	86	41.86	59.3	65	1.9e-14
SMU_1855	Streptococcus pneumoniae	FCVP01000006	83368	83787	153	21.569	43.79	0.000148	DUF2154	83491	83697	69	21.739	0.007		82821	83078	86	41.86	59.3	65	1.9e-14
SMU_1855	Streptococcus pneumoniae	FYXU01000005	96431	96850	153	21.569	43.79	0.000148	DUF2154	96554	96760	69	21.739	0.007		95884	96141	86	41.86	59.3	65	1.9e-14
SMU_1855	Streptococcus pneumoniae	FFSF01000006	11960	11541	153	21.569	43.79	0.000148	DUF2154	11837	11631	69	21.739	0.007		12507	12250	86	41.86	59.3	65	1.9e-14
SMU_1855	Streptococcus pneumoniae	FDHK01000007	37008	36589	153	21.569	43.79	0.000148	DUF2154	36885	36679	69	21.739	0.008		37555	37298	86	41.86	59.3	65	1.9e-14
SMU_1855	Streptococcus pneumoniae	FYYH01000005	11952	11533	153	21.569	43.79	0.000148	DUF2154	11829	11623	69	21.739	0.008		12499	12242	86	41.86	59.3	65	1.9e-14
SMU_1855	Streptococcus pneumoniae	FYTN01000003	123470	123889	153	21.569	43.79	0.000148	DUF2154	123593	123799	69	21.739	0.008		122923	123180	86	41.86	59.3	65	1.9e-14
SMU_1855	Streptococcus pneumoniae	FEKY01000004	67648	67229	153	21.569	43.79	0.000148	DUF2154	67525	67319	69	21.739	0.009		68195	67938	86	41.86	59.3	65	1.9e-14
SMU_1855	Streptococcus pneumoniae	FYPS01000005	74296	74715	153	21.569	43.79	0.000148	DUF2154	74419	74625	69	21.739	0.009		73749	74006	86	41.86	59.3	65	1.9e-14
SMU_1855	Streptococcus pneumoniae	FDBN01000005	84092	84511	153	21.569	43.79	0.000148	DUF2154	84215	84421	69	21.739	0.009		83545	83802	86	41.86	59.3	65	1.9e-14
SMU_1855	Streptococcus pneumoniae	FCWM01000005	73338	72919	153	21.569	43.79	0.000148	DUF2154	73215	73009	69	21.739	0.01		73885	73628	86	41.86	59.3	65	1.9e-14
SMU_1855	Streptococcus pneumoniae	FCRQ01000004	73339	72920	153	21.569	43.79	0.000148	DUF2154	73216	73010	69	21.739	0.01		73886	73629	86	41.86	59.3	65	1.9e-14
SMU_1855	Streptococcus pneumoniae	FEPC01000005	73360	72941	153	21.569	43.79	0.000148	DUF2154	73237	73031	69	21.739	0.01		73907	73650	86	41.86	59.3	65	1.9e-14
SMU_1855	Streptococcus pneumoniae	FYNF01000004	73236	72817	153	21.569	43.79	0.000148	DUF2154	73113	72907	69	21.739	0.01		73783	73526	86	41.86	59.3	65	1.9e-14
SMU_1855	Streptococcus pneumoniae	FCZS01000005	74012	73593	153	21.569	43.79	0.000148	DUF2154	73889	73683	69	21.739	0.01		74559	74302	86	41.86	59.3	65	1.9e-14
SMU_1855	Streptococcus pneumoniae	FEGQ01000006	73972	73553	153	21.569	43.79	0.000148	DUF2154	73849	73643	69	21.739	0.01		74519	74262	86	41.86	59.3	65	1.9e-14
SMU_1855	Streptococcus pneumoniae	FDTQ01000005	83697	83278	153	21.569	43.79	0.000148	DUF2154	83574	83368	69	21.739	0.01		84244	83987	86	41.86	59.3	65	1.9e-14
SMU_1855	Streptococcus pneumoniae	FDYH01000004	84082	84501	153	21.569	43.79	0.000148	DUF2154	84205	84411	69	21.739	0.012		83535	83792	86	41.86	59.3	65	1.9e-14
SMU_1855	Streptococcus pneumoniae	FEEZ01000005	84100	84519	153	21.569	43.79	0.000148	DUF2154	84223	84429	69	21.739	0.012		83553	83810	86	41.86	59.3	65	1.9e-14
SMU_1855	Streptococcus pneumoniae	FEKV01000002	11999	11580	153	21.569	43.79	0.000148	DUF2154	11876	11670	69	21.739	0.017		12546	12289	86	41.86	59.3	65	1.9e-14
SMU_1855	Streptococcus pneumoniae	FYVE01000002	91926	91507	153	21.569	43.79	0.000148	DUF2154	91803	91597	69	21.739	0.022		92473	92216	86	41.86	59.3	65	1.9e-14
SMU_1855	Streptococcus sp. HMSC10E12	LTZZ01000011	171063	170731	118	28.814	46.61	0.00015	DUF2154	171009	170839	59	20.339	0.92		171703	171434	90	37.778	61.11	68	1.69e-14
SMU_1855	Streptococcus suis	CEKF01000078	3157	2708	162	24.691	41.98	0.000153	DUF2154	2947	2810	46	15.217	0.002		3662	3369	98	42.857	60.2	71	2.62e-17
SMU_1855	Streptococcus sp. HMSC066E07	LTUH01000030	5290	5505	72	29.167	48.61	0.000155	DUF2154	5353	5505	51	21.569	3.87e-05		4628	4891	88	37.5	55.68	66	1.28e-11
SMU_1855	Streptococcus suis	CEGT01000006	2358	2807	162	24.691	41.98	0.000156	DUF2154	2568	2705	46	15.217	0.003		1853	2146	98	42.857	60.2	71	2.66e-17
SMU_1855	Streptococcus sp. HMSC078H12	LTUM01000073	24800	25132	118	28.814	47.46	0.000158	DUF2154	24854	25024	57	19.298	0.43		24160	24429	90	40	62.22	68	1.03e-14
SMU_1855	Streptococcus salivarius	LXIK01000018	43542	43874	118	28.814	46.61	0.000158	DUF2154	43596	43766	59	20.339	0.21		42902	43171	90	37.778	62.22	68	1.9e-13
SMU_1855	Streptococcus pneumoniae	FDHR01000007	11962	11543	153	21.569	43.79	0.000161	DUF2154	11839	11633	69	21.739	0.006		12509	12252	86	41.86	59.3	65	1.9e-14
SMU_1855	Streptococcus pneumoniae	FDVM01000007	84095	84514	153	21.569	43.79	0.000161	DUF2154	84218	84424	69	21.739	0.006		83548	83805	86	41.86	59.3	65	1.9e-14
SMU_1855	Streptococcus suis	FIMB01000014	43214	42765	162	24.691	41.98	0.000163	DUF2154	43004	42867	46	15.217	0.014		43719	43426	98	42.857	60.2	71	2.24e-17
SMU_1855	Streptococcus suis YS21	ALMH01000070	21812	21519	101	25.743	51.49	0.000163	DUF2154	21749	21624	42	16.667	0.45		22473	22180	98	40.816	60.2	71	1.14e-15
SMU_1855	Streptococcus pneumoniae SPN034156	FQ312045	779369	779073	103	25.243	46.6	0.000163	DUF2154	779369	779163	69	21.739	0.1		780040	779783	86	40.698	59.3	65	3.53e-15
SMU_1855	Streptococcus pneumoniae	AP018043	1309096	1308800	103	25.243	46.6	0.000163	DUF2154	1309096	1308890	69	21.739	0.11		1309767	1309510	86	40.698	59.3	65	4.87e-15
SMU_1855	Streptococcus suis	FIGB01000006	2365	2814	162	24.691	41.98	0.000164	DUF2154	2575	2712	46	15.217	0.051		1860	2153	98	42.857	60.2	71	2.25e-17
SMU_1855	Streptococcus suis YS46	ALMS01000023	14266	13973	101	25.743	51.49	0.000164	DUF2154	14203	14078	42	16.667	0.93		14927	14634	98	40.816	60.2	71	1.14e-15
SMU_1855	Streptococcus pneumoniae	CRPJ01000038	6733	6314	153	22.222	43.79	0.000168	DUF2154	6610	6404	70	24.286	0.004		7280	7023	86	40.698	59.3	65	2.01e-16
SMU_1855	Streptococcus pneumoniae	CMEE01000038	11996	11577	153	22.222	43.79	0.000168	DUF2154	11873	11667	70	24.286	0.004		12543	12286	86	40.698	59.3	65	2.79e-15
SMU_1855	Streptococcus pneumoniae	FYUO01000028	8896	9315	153	22.222	43.79	0.000169	DUF2154	9019	9225	70	24.286	0.005		8349	8606	86	40.698	59.3	65	1.25e-16
SMU_1855	Streptococcus pneumoniae	CKST01000034	11999	11580	153	22.222	43.79	0.000169	DUF2154	11876	11670	70	24.286	0.005		12546	12289	86	40.698	59.3	65	1.32e-16
SMU_1855	Streptococcus pneumoniae	CLQL01000026	12049	11630	153	22.222	43.79	0.000169	DUF2154	11926	11720	70	24.286	0.005		12596	12339	86	40.698	59.3	65	1.32e-16
SMU_1855	Streptococcus pneumoniae	CLWY01000029	11994	11575	153	22.222	43.79	0.000169	DUF2154	11871	11665	70	24.286	0.005		12541	12284	86	40.698	59.3	65	1.32e-16
SMU_1855	Streptococcus pneumoniae	CKUA01000033	12049	11630	153	22.222	43.79	0.000169	DUF2154	11926	11720	70	24.286	0.005		12596	12339	86	40.698	59.3	65	1.32e-16
SMU_1855	Streptococcus pneumoniae	CLDG01000033	12061	11642	153	22.222	43.79	0.000169	DUF2154	11938	11732	70	24.286	0.005		12608	12351	86	40.698	59.3	65	1.32e-16
SMU_1855	Streptococcus pneumoniae	CLLH01000029	8950	9369	153	22.222	43.79	0.000169	DUF2154	9073	9279	70	24.286	0.005		8403	8660	86	40.698	59.3	65	1.32e-16
SMU_1855	Streptococcus pneumoniae	CKFW01000032	9038	9457	153	22.222	43.79	0.000169	DUF2154	9161	9367	70	24.286	0.005		8491	8748	86	40.698	59.3	65	1.32e-16
SMU_1855	Streptococcus pneumoniae	CLXI01000028	9027	9446	153	22.222	43.79	0.000169	DUF2154	9150	9356	70	24.286	0.005		8480	8737	86	40.698	59.3	65	1.32e-16
SMU_1855	Streptococcus pneumoniae	CKSN01000028	9027	9446	153	22.222	43.79	0.000169	DUF2154	9150	9356	70	24.286	0.005		8480	8737	86	40.698	59.3	65	1.32e-16
SMU_1855	Streptococcus pneumoniae	CLGW01000023	10509	10928	153	22.222	43.79	0.000169	DUF2154	10632	10838	70	24.286	0.005		9962	10219	86	40.698	59.3	65	1.32e-16
SMU_1855	Streptococcus pneumoniae	CKOM01000024	14049	14468	153	22.222	43.79	0.000169	DUF2154	14172	14378	70	24.286	0.006		13502	13759	86	40.698	59.3	65	1.32e-16
SMU_1855	Streptococcus pneumoniae	CLRP01000027	14061	14480	153	22.222	43.79	0.000169	DUF2154	14184	14390	70	24.286	0.006		13514	13771	86	40.698	59.3	65	1.32e-16
SMU_1855	Streptococcus pneumoniae	CLDC01000031	11991	11572	153	22.222	43.79	0.000169	DUF2154	11868	11662	70	24.286	0.005		12538	12281	86	40.698	59.3	65	1.4e-16
SMU_1855	Streptococcus pneumoniae	CLXV01000034	12049	11630	153	22.222	43.79	0.000169	DUF2154	11926	11720	70	24.286	0.005		12596	12339	86	40.698	59.3	65	1.4e-16
SMU_1855	Streptococcus pneumoniae	CMHN01000026	12060	11641	153	22.222	43.79	0.000169	DUF2154	11937	11731	70	24.286	0.005		12607	12350	86	40.698	59.3	65	1.4e-16
SMU_1855	Streptococcus pneumoniae	CMJD01000026	11996	11577	153	22.222	43.79	0.000169	DUF2154	11873	11667	70	24.286	0.005		12543	12286	86	40.698	59.3	65	1.4e-16
SMU_1855	Streptococcus pneumoniae	CKUR01000105	8893	9312	153	22.222	43.79	0.000169	DUF2154	9016	9222	70	24.286	0.005		8346	8603	86	40.698	59.3	65	1.4e-16
SMU_1855	Streptococcus pneumoniae	CMIJ01000028	9027	9446	153	22.222	43.79	0.000169	DUF2154	9150	9356	70	24.286	0.005		8480	8737	86	40.698	59.3	65	1.4e-16
SMU_1855	Streptococcus pneumoniae	CLGK01000023	15196	15615	153	22.222	43.79	0.000169	DUF2154	15319	15525	70	24.286	0.006		14649	14906	86	40.698	59.3	65	1.4e-16
SMU_1855	Streptococcus pneumoniae	CHOR01000033	9021	9440	153	22.222	43.79	0.000169	DUF2154	9144	9350	70	24.286	0.005		8474	8731	86	40.698	59.3	65	1.76e-16
SMU_1855	Streptococcus pneumoniae	CIHM01000033	9082	9501	153	22.222	43.79	0.000169	DUF2154	9205	9411	70	24.286	0.005		8535	8792	86	40.698	59.3	65	1.76e-16
SMU_1855	Streptococcus pneumoniae	CGVY01000036	9021	9440	153	22.222	43.79	0.000169	DUF2154	9144	9350	70	24.286	0.005		8474	8731	86	40.698	59.3	65	1.76e-16
SMU_1855	Streptococcus pneumoniae	CHQY01000026	12003	11584	153	22.222	43.79	0.000169	DUF2154	11880	11674	70	24.286	0.006		12550	12293	86	40.698	59.3	65	1.77e-16
SMU_1855	Streptococcus pneumoniae	CNWO02000138	11957	11538	153	22.222	43.79	0.000169	DUF2154	11834	11628	70	24.286	0.006		12504	12247	86	40.698	59.3	65	1.85e-16
SMU_1855	Streptococcus pneumoniae	CNWK02000112	11957	11538	153	22.222	43.79	0.000169	DUF2154	11834	11628	70	24.286	0.006		12504	12247	86	40.698	59.3	65	1.85e-16
SMU_1855	Streptococcus pneumoniae	COAP02000169	11963	11544	153	22.222	43.79	0.000169	DUF2154	11840	11634	70	24.286	0.006		12510	12253	86	40.698	59.3	65	1.85e-16
SMU_1855	Streptococcus pneumoniae	CNXY02000147	11963	11544	153	22.222	43.79	0.000169	DUF2154	11840	11634	70	24.286	0.006		12510	12253	86	40.698	59.3	65	1.85e-16
SMU_1855	Streptococcus pneumoniae	COBK02000089	12194	11775	153	22.222	43.79	0.000169	DUF2154	12071	11865	70	24.286	0.006		12741	12484	86	40.698	59.3	65	1.85e-16
SMU_1855	Streptococcus pneumoniae	CRQC01000032	11996	11577	153	22.222	43.79	0.000169	DUF2154	11873	11667	70	24.286	0.005		12543	12286	86	40.698	59.3	65	2.02e-16
SMU_1855	Streptococcus pneumoniae	CRLE01000030	12049	11630	153	22.222	43.79	0.000169	DUF2154	11926	11720	70	24.286	0.005		12596	12339	86	40.698	59.3	65	2.02e-16
SMU_1855	Streptococcus pneumoniae	CRPO01000036	9027	9446	153	22.222	43.79	0.000169	DUF2154	9150	9356	70	24.286	0.005		8480	8737	86	40.698	59.3	65	2.02e-16
SMU_1855	Streptococcus pneumoniae	CRJG01000023	11998	11579	153	22.222	43.79	0.000169	DUF2154	11875	11669	70	24.286	0.006		12545	12288	86	40.698	59.3	65	2.02e-16
SMU_1855	Streptococcus pneumoniae	CRAM01000028	12028	11609	153	22.222	43.79	0.000169	DUF2154	11905	11699	70	24.286	0.006		12575	12318	86	40.698	59.3	65	2.02e-16
SMU_1855	Streptococcus pneumoniae	CRAT01000030	12678	13097	153	22.222	43.79	0.000169	DUF2154	12801	13007	70	24.286	0.006		12131	12388	86	40.698	59.3	65	2.02e-16
SMU_1855	Streptococcus pneumoniae	CQXV01000026	14014	14433	153	22.222	43.79	0.000169	DUF2154	14137	14343	70	24.286	0.006		13467	13724	86	40.698	59.3	65	2.02e-16
SMU_1855	Streptococcus pneumoniae	CRPW01000029	14049	14468	153	22.222	43.79	0.000169	DUF2154	14172	14378	70	24.286	0.006		13502	13759	86	40.698	59.3	65	2.02e-16
SMU_1855	Streptococcus pneumoniae	CNQA02000189	11957	11538	153	22.222	43.79	0.000169	DUF2154	11834	11628	70	24.286	0.005		12504	12247	86	40.698	59.3	65	2.31e-15
SMU_1855	Streptococcus pneumoniae	CNNV02000115	11957	11538	153	22.222	43.79	0.000169	DUF2154	11834	11628	70	24.286	0.006		12504	12247	86	40.698	59.3	65	2.31e-15
SMU_1855	Streptococcus pneumoniae	FZAV01000015	11996	11577	153	22.222	43.79	0.000169	DUF2154	11873	11667	70	24.286	0.006		12543	12286	86	40.698	59.3	65	2.62e-15
SMU_1855	Streptococcus pneumoniae	CRLJ01000028	11987	11568	153	22.222	43.79	0.000169	DUF2154	11864	11658	70	24.286	0.005		12534	12277	86	40.698	59.3	65	2.8e-15
SMU_1855	Streptococcus pneumoniae	CHRJ01000031	12028	11609	153	22.222	43.79	0.000169	DUF2154	11905	11699	70	24.286	0.005		12575	12318	86	40.698	59.3	65	2.8e-15
SMU_1855	Streptococcus pneumoniae	CMFX01000031	11995	11576	153	22.222	43.79	0.000169	DUF2154	11872	11666	70	24.286	0.005		12542	12285	86	40.698	59.3	65	2.8e-15
SMU_1855	Streptococcus pneumoniae	CIBU01000031	11995	11576	153	22.222	43.79	0.000169	DUF2154	11872	11666	70	24.286	0.005		12542	12285	86	40.698	59.3	65	2.8e-15
SMU_1855	Streptococcus pneumoniae	CHAG01000030	11994	11575	153	22.222	43.79	0.000169	DUF2154	11871	11665	70	24.286	0.005		12541	12284	86	40.698	59.3	65	2.8e-15
SMU_1855	Streptococcus pneumoniae	CMCL01000029	12049	11630	153	22.222	43.79	0.000169	DUF2154	11926	11720	70	24.286	0.005		12596	12339	86	40.698	59.3	65	2.8e-15
SMU_1855	Streptococcus pneumoniae	CHGQ01000033	12049	11630	153	22.222	43.79	0.000169	DUF2154	11926	11720	70	24.286	0.005		12596	12339	86	40.698	59.3	65	2.8e-15
SMU_1855	Streptococcus pneumoniae	CFCI01000025	12049	11630	153	22.222	43.79	0.000169	DUF2154	11926	11720	70	24.286	0.005		12596	12339	86	40.698	59.3	65	2.8e-15
SMU_1855	Streptococcus pneumoniae	CRQS01000031	11995	11576	153	22.222	43.79	0.000169	DUF2154	11872	11666	70	24.286	0.005		12542	12285	86	40.698	59.3	65	2.8e-15
SMU_1855	Streptococcus pneumoniae	CMEM01000032	11996	11577	153	22.222	43.79	0.000169	DUF2154	11873	11667	70	24.286	0.005		12543	12286	86	40.698	59.3	65	2.8e-15
SMU_1855	Streptococcus pneumoniae	CMID01000030	9027	9446	153	22.222	43.79	0.000169	DUF2154	9150	9356	70	24.286	0.005		8480	8737	86	40.698	59.3	65	2.8e-15
SMU_1855	Streptococcus pneumoniae	CFHR01000027	9027	9446	153	22.222	43.79	0.000169	DUF2154	9150	9356	70	24.286	0.005		8480	8737	86	40.698	59.3	65	2.8e-15
SMU_1855	Streptococcus pneumoniae	CMJF01000029	9027	9446	153	22.222	43.79	0.000169	DUF2154	9150	9356	70	24.286	0.005		8480	8737	86	40.698	59.3	65	2.8e-15
SMU_1855	Streptococcus pneumoniae	CMCI01000030	9027	9446	153	22.222	43.79	0.000169	DUF2154	9150	9356	70	24.286	0.005		8480	8737	86	40.698	59.3	65	2.8e-15
SMU_1855	Streptococcus pneumoniae	CQUU01000022	11996	11577	153	22.222	43.79	0.000169	DUF2154	11873	11667	70	24.286	0.006		12543	12286	86	40.698	59.3	65	2.8e-15
SMU_1855	Streptococcus pneumoniae	CGWA01000027	11996	11577	153	22.222	43.79	0.000169	DUF2154	11873	11667	70	24.286	0.006		12543	12286	86	40.698	59.3	65	2.8e-15
SMU_1855	Streptococcus pneumoniae	CMHZ01000026	11996	11577	153	22.222	43.79	0.000169	DUF2154	11873	11667	70	24.286	0.006		12543	12286	86	40.698	59.3	65	2.8e-15
SMU_1855	Streptococcus pneumoniae	CMOM01000024	14064	14483	153	22.222	43.79	0.000169	DUF2154	14187	14393	70	24.286	0.006		13517	13774	86	40.698	59.3	65	2.8e-15
SMU_1855	Streptococcus pneumoniae	CRIL01000025	14304	14723	153	22.222	43.79	0.000169	DUF2154	14427	14633	70	24.286	0.006		13757	14014	86	40.698	59.3	65	2.8e-15
SMU_1855	Streptococcus pneumoniae	CHAI01000023	14427	14846	153	22.222	43.79	0.000169	DUF2154	14550	14756	70	24.286	0.006		13880	14137	86	40.698	59.3	65	2.8e-15
SMU_1855	Streptococcus pneumoniae	CHHZ01000021	14484	14903	153	22.222	43.79	0.000169	DUF2154	14607	14813	70	24.286	0.006		13937	14194	86	40.698	59.3	65	2.8e-15
SMU_1855	Streptococcus pneumoniae	CLLD01000022	12065	11646	153	22.222	43.79	0.00017	DUF2154	11942	11736	70	24.286	0.007		12612	12355	86	40.698	59.3	65	1.33e-16
SMU_1855	Streptococcus pneumoniae	CKYO01000019	11994	11575	153	22.222	43.79	0.00017	DUF2154	11871	11665	70	24.286	0.01		12541	12284	86	40.698	59.3	65	1.33e-16
SMU_1855	Streptococcus pneumoniae	CKXV01000024	17340	17759	153	22.222	43.79	0.00017	DUF2154	17463	17669	70	24.286	0.007		16793	17050	86	40.698	59.3	65	1.4e-16
SMU_1855	Streptococcus pneumoniae	CRVE01000026	12060	11641	153	22.222	43.79	0.00017	DUF2154	11937	11731	70	24.286	0.007		12607	12350	86	40.698	59.3	65	2.8e-15
SMU_1855	Streptococcus pneumoniae	CFCM01000022	11995	11576	153	22.222	43.79	0.00017	DUF2154	11872	11666	70	24.286	0.008		12542	12285	86	40.698	59.3	65	2.81e-15
SMU_1855	Streptococcus sp. HMSC34B10	LTLL01000006	72955	72539	152	22.368	44.08	0.00017	DUF2154	72775	72545	97	17.526	7.31e-05		73505	73248	86	40.698	60.47	65	1.31e-14
SMU_1855	Streptococcus peroris ATCC 700780	AEVF01000013	152882	153298	152	22.368	44.08	0.00017	DUF2154	153062	153292	97	17.526	0.00018		152332	152589	86	40.698	60.47	65	1.32e-14
SMU_1855	Streptococcus pneumoniae	FYTQ01000007	73720	74139	153	22.222	43.79	0.000171	DUF2154	73843	74049	70	24.286	0.02		73173	73430	86	40.698	59.3	65	1.26e-16
SMU_1855	Streptococcus pneumoniae	CKVO01000012	42179	42598	153	22.222	43.79	0.000171	DUF2154	42302	42508	70	24.286	0.012		41632	41889	86	40.698	59.3	65	1.33e-16
SMU_1855	Streptococcus pneumoniae	CKHL01000016	9027	9446	153	22.222	43.79	0.000171	DUF2154	9150	9356	70	24.286	0.013		8480	8737	86	40.698	59.3	65	1.33e-16
SMU_1855	Streptococcus pneumoniae	CLUF01000009	55059	55478	153	22.222	43.79	0.000171	DUF2154	55182	55388	70	24.286	0.016		54512	54769	86	40.698	59.3	65	1.33e-16
SMU_1855	Streptococcus pneumoniae	CLRD01000009	73909	74328	153	22.222	43.79	0.000171	DUF2154	74032	74238	70	24.286	0.02		73362	73619	86	40.698	59.3	65	1.33e-16
SMU_1855	Streptococcus pneumoniae	CKXH01000003	47336	46917	153	22.222	43.79	0.000171	DUF2154	47213	47007	70	24.286	0.023		47883	47626	86	40.698	59.3	65	1.33e-16
SMU_1855	Streptococcus pneumoniae	CKOE01000005	98374	98793	153	22.222	43.79	0.000171	DUF2154	98497	98703	70	24.286	0.025		97827	98084	86	40.698	59.3	65	1.33e-16
SMU_1855	Streptococcus pneumoniae	CLQJ01000008	59189	58770	153	22.222	43.79	0.000171	DUF2154	59066	58860	70	24.286	0.017		59736	59479	86	40.698	59.3	65	1.41e-16
SMU_1855	Streptococcus pneumoniae	CMPG01000007	74157	74576	153	22.222	43.79	0.000171	DUF2154	74280	74486	70	24.286	0.02		73610	73867	86	40.698	59.3	65	1.41e-16
SMU_1855	Streptococcus pneumoniae	CMNS01000007	12036	11617	153	22.222	43.79	0.000171	DUF2154	11913	11707	70	24.286	0.02		12583	12326	86	40.698	59.3	65	1.41e-16
SMU_1855	Streptococcus pneumoniae	CMOU01000005	143463	143882	153	22.222	43.79	0.000171	DUF2154	143586	143792	70	24.286	0.036		142916	143173	86	40.698	59.3	65	1.41e-16
SMU_1855	Streptococcus pneumoniae	CMIR01000003	88121	87702	153	22.222	43.79	0.000171	DUF2154	87998	87792	70	24.286	0.037		88668	88411	86	40.698	59.3	65	1.41e-16
SMU_1855	Streptococcus pneumoniae	CKJK01000005	11996	11577	153	22.222	43.79	0.000171	DUF2154	11873	11667	70	24.286	0.021		12543	12286	86	40.698	59.3	65	1.78e-16
SMU_1855	Streptococcus pneumoniae	CRKX01000014	40817	40398	153	22.222	43.79	0.000171	DUF2154	40694	40488	70	24.286	0.011		41364	41107	86	40.698	59.3	65	2.03e-16
SMU_1855	Streptococcus pneumoniae	CRMB01000007	9027	9446	153	22.222	43.79	0.000171	DUF2154	9150	9356	70	24.286	0.017		8480	8737	86	40.698	59.3	65	2.03e-16
SMU_1855	Streptococcus pneumoniae	CRRK01000008	10353	10772	153	22.222	43.79	0.000171	DUF2154	10476	10682	70	24.286	0.018		9806	10063	86	40.698	59.3	65	2.03e-16
SMU_1855	Streptococcus pneumoniae	CRJN01000009	12049	11630	153	22.222	43.79	0.000171	DUF2154	11926	11720	70	24.286	0.02		12596	12339	86	40.698	59.3	65	2.04e-16
SMU_1855	Streptococcus pneumoniae	CRWM01000005	87044	87463	153	22.222	43.79	0.000171	DUF2154	87167	87373	70	24.286	0.023		86497	86754	86	40.698	59.3	65	2.04e-16
SMU_1855	Streptococcus pneumoniae	CQVH01000005	95010	95429	153	22.222	43.79	0.000171	DUF2154	95133	95339	70	24.286	0.024		94463	94720	86	40.698	59.3	65	2.04e-16
SMU_1855	Streptococcus pneumoniae	FHRW01000010	73897	74316	153	22.222	43.79	0.000171	DUF2154	74020	74226	70	24.286	0.019		73350	73607	86	40.698	59.3	65	2.32e-16
SMU_1855	Streptococcus pneumoniae	CFHO01000015	42179	42598	153	22.222	43.79	0.000171	DUF2154	42302	42508	70	24.286	0.012		41632	41889	86	40.698	59.3	65	2.81e-15
SMU_1855	Streptococcus pneumoniae	CHAB01000011	12059	11640	153	22.222	43.79	0.000171	DUF2154	11936	11730	70	24.286	0.014		12606	12349	86	40.698	59.3	65	2.82e-15
SMU_1855	Streptococcus pneumoniae	CHWD01000012	56841	57260	153	22.222	43.79	0.000171	DUF2154	56964	57170	70	24.286	0.016		56294	56551	86	40.698	59.3	65	2.82e-15
SMU_1855	Streptococcus pneumoniae	CHOB01000007	73909	74328	153	22.222	43.79	0.000171	DUF2154	74032	74238	70	24.286	0.02		73362	73619	86	40.698	59.3	65	2.82e-15
SMU_1855	Streptococcus pneumoniae	CQYQ01000005	73907	74326	153	22.222	43.79	0.000171	DUF2154	74030	74236	70	24.286	0.02		73360	73617	86	40.698	59.3	65	2.82e-15
SMU_1855	Streptococcus pneumoniae	CMOA01000010	74174	74593	153	22.222	43.79	0.000171	DUF2154	74297	74503	70	24.286	0.02		73627	73884	86	40.698	59.3	65	2.82e-15
SMU_1855	Streptococcus pneumoniae	CGZE01000005	90634	91053	153	22.222	43.79	0.000171	DUF2154	90757	90963	70	24.286	0.023		90087	90344	86	40.698	59.3	65	2.82e-15
SMU_1855	Staphylococcus epidermidis	JUNI01000135	17376	17002	134	24.627	43.28	0.000171	DUF2154	17298	17092	69	21.739	0.000876		17969	17712	86	41.86	60.47	65	1.08e-14
SMU_1855	Streptococcus pneumoniae SPN033038	FQ312042	835235	834939	103	25.243	46.6	0.000174	DUF2154	835235	835029	69	21.739	0.11		835906	835649	86	40.698	59.3	65	3.53e-15
SMU_1855	Streptococcus pneumoniae SPN032672	FQ312039	1170968	1171264	103	25.243	46.6	0.000174	DUF2154	1170968	1171174	69	21.739	0.11		1170297	1170554	86	40.698	59.3	65	3.53e-15
SMU_1855	Streptococcus pneumoniae	CP007593	1962007	1961711	103	25.243	46.6	0.000174	DUF2154	1962007	1961801	69	21.739	0.12		1962678	1962421	86	39.535	58.14	65	1.3e-14
SMU_1855	Streptococcus suis	CP017142	1948837	1948388	162	23.457	41.98	0.000175	DUF2154	1948627	1948487	47	19.149	0.04		1949342	1949049	98	42.857	60.2	71	2.91e-17
SMU_1855	Streptococcus suis	CP015557	1981118	1980669	162	23.457	41.98	0.000175	DUF2154	1980908	1980768	47	19.149	0.04		1981623	1981330	98	42.857	60.2	71	3.51e-17
SMU_1855	Streptococcus pneumoniae	CKJV01000064	621	202	153	22.222	43.79	0.000179	DUF2154	498	292	70	24.286	0.002		1168	911	86	40.698	58.14	65	1.01e-13
SMU_1855	Streptococcus pneumoniae	CKDT01000070	631	212	153	22.222	43.79	0.000179	DUF2154	508	302	70	24.286	0.002		1178	921	86	40.698	58.14	65	1.01e-13
SMU_1855	Streptococcus pneumoniae	CILY01000068	624	205	153	22.222	43.79	0.000179	DUF2154	501	295	70	24.286	0.002		1171	914	86	40.698	58.14	65	1.01e-13
SMU_1855	Streptococcus pneumoniae	CQWW01000068	8866	9285	153	22.222	43.79	0.000179	DUF2154	8989	9195	70	24.286	0.002		8319	8576	86	40.698	58.14	65	1.01e-13
SMU_1855	Streptococcus pneumoniae	CHNS01000064	8923	9342	153	22.222	43.79	0.000179	DUF2154	9046	9252	70	24.286	0.002		8376	8633	86	40.698	58.14	65	1.01e-13
SMU_1855	Streptococcus pneumoniae	FIUM01000052	8844	9263	153	22.222	43.79	0.000179	DUF2154	8967	9173	70	24.286	0.002		8297	8554	86	40.698	58.14	65	1.01e-13
SMU_1855	Streptococcus pneumoniae	CKFS01000062	5919	5500	153	22.222	43.79	0.00018	DUF2154	5796	5590	70	24.286	0.003		6466	6209	86	40.698	59.3	65	1.31e-16
SMU_1855	Streptococcus pneumoniae	FIUO01000051	6707	6288	153	22.222	43.79	0.000181	DUF2154	6584	6378	70	24.286	0.003		7254	6997	86	40.698	58.14	65	1.02e-13
SMU_1855	Streptococcus pneumoniae	LJVK01000146	5476	5895	153	22.222	43.79	0.000181	DUF2154	5599	5805	70	24.286	0.003		4929	5186	86	40.698	58.14	65	1.02e-13
SMU_1855	Streptococcus pneumoniae PNI0164	AJUY01000110	3161	3580	153	22.222	43.79	0.000181	DUF2154	3284	3490	70	24.286	0.004		2614	2871	86	40.698	58.14	65	1.02e-13
SMU_1855	Streptococcus pneumoniae	CLRQ01000040	5919	5500	153	22.222	43.79	0.000182	DUF2154	5796	5590	70	24.286	0.004		6466	6209	86	40.698	59.3	65	1.39e-16
SMU_1855	Streptococcus pneumoniae	CLKP01000046	5924	5505	153	22.222	43.79	0.000182	DUF2154	5801	5595	70	24.286	0.004		6471	6214	86	40.698	59.3	65	1.39e-16
SMU_1855	Streptococcus pneumoniae	CLMN01000039	5919	5500	153	22.222	43.79	0.000182	DUF2154	5796	5590	70	24.286	0.004		6466	6209	86	40.698	59.3	65	1.39e-16
SMU_1855	Streptococcus pneumoniae	CLHJ01000040	5919	5500	153	22.222	43.79	0.000182	DUF2154	5796	5590	70	24.286	0.004		6466	6209	86	40.698	59.3	65	1.39e-16
SMU_1855	Streptococcus pneumoniae	CLLM01000040	8923	9342	153	22.222	43.79	0.000182	DUF2154	9046	9252	70	24.286	0.004		8376	8633	86	40.698	59.3	65	1.39e-16
SMU_1855	Streptococcus pneumoniae	CGXZ01000042	9001	9420	153	22.222	43.79	0.000182	DUF2154	9124	9330	70	24.286	0.004		8454	8711	86	40.698	59.3	65	1.76e-16
SMU_1855	Streptococcus pneumoniae	CRDA01000038	5919	5500	153	22.222	43.79	0.000182	DUF2154	5796	5590	70	24.286	0.004		6466	6209	86	40.698	59.3	65	2.01e-16
SMU_1855	Streptococcus pneumoniae	FIVS01000044	8886	9305	153	22.222	43.79	0.000182	DUF2154	9009	9215	70	24.286	0.004		8339	8596	86	40.698	59.3	65	2.29e-16
SMU_1855	Streptococcus pneumoniae	CRQI01000041	5949	5530	153	22.222	43.79	0.000182	DUF2154	5826	5620	70	24.286	0.004		6496	6239	86	40.698	59.3	65	2.47e-16
SMU_1855	Streptococcus pneumoniae	CRWU01000043	5924	5505	153	22.222	43.79	0.000182	DUF2154	5801	5595	70	24.286	0.004		6471	6214	86	40.698	59.3	65	2.47e-16
SMU_1855	Streptococcus pneumoniae	CRVJ01000036	9623	10042	153	22.222	43.79	0.000182	DUF2154	9746	9952	70	24.286	0.004		9076	9333	86	40.698	59.3	65	2.47e-16
SMU_1855	Streptococcus pneumoniae	CIMD01000041	5924	5505	153	22.222	43.79	0.000182	DUF2154	5801	5595	70	24.286	0.004		6471	6214	86	40.698	59.3	65	5.82e-16
SMU_1855	Streptococcus pneumoniae	CHNT01000036	5924	5505	153	22.222	43.79	0.000182	DUF2154	5801	5595	70	24.286	0.004		6471	6214	86	40.698	59.3	65	5.82e-16
SMU_1855	Streptococcus pneumoniae	CFVJ01000034	8881	9300	153	22.222	43.79	0.000182	DUF2154	9004	9210	70	24.286	0.004		8334	8591	86	40.698	59.3	65	5.82e-16
SMU_1855	Streptococcus pneumoniae	CHQT01000036	5919	5500	153	22.222	43.79	0.000182	DUF2154	5796	5590	70	24.286	0.004		6466	6209	86	40.698	59.3	65	5.83e-16
SMU_1855	Streptococcus pneumoniae	FWSS01000069	8882	9301	153	22.222	43.79	0.000182	DUF2154	9005	9211	70	24.286	0.004		8335	8592	86	40.698	56.98	65	1.11e-15
SMU_1855	Streptococcus pneumoniae	CVMN01000038	8896	9315	153	22.222	43.79	0.000182	DUF2154	9019	9225	70	24.286	0.004		8349	8606	86	40.698	56.98	65	1.45e-15
SMU_1855	Streptococcus pneumoniae	CGWU01000038	8862	9281	153	22.222	43.79	0.000182	DUF2154	8985	9191	70	24.286	0.004		8315	8572	86	40.698	56.98	65	1.45e-15
SMU_1855	Streptococcus pneumoniae	CHYM01000040	8917	9336	153	22.222	43.79	0.000182	DUF2154	9040	9246	70	24.286	0.004		8370	8627	86	40.698	56.98	65	1.45e-15
SMU_1855	Streptococcus pneumoniae	CDQE01000046	9028	9447	153	22.222	43.79	0.000182	DUF2154	9151	9357	70	24.286	0.004		8481	8738	86	40.698	59.3	65	1.84e-15
SMU_1855	Streptococcus pneumoniae	FIYW01000045	5902	5483	153	22.222	43.79	0.000182	DUF2154	5779	5573	70	24.286	0.004		6449	6192	86	40.698	59.3	65	2.3e-15
SMU_1855	Streptococcus pneumoniae	FIVW01000043	5919	5500	153	22.222	43.79	0.000182	DUF2154	5796	5590	70	24.286	0.004		6466	6209	86	40.698	59.3	65	2.3e-15
SMU_1855	Streptococcus pneumoniae	FIVQ01000042	5883	5464	153	22.222	43.79	0.000182	DUF2154	5760	5554	70	24.286	0.004		6430	6173	86	40.698	59.3	65	2.3e-15
SMU_1855	Streptococcus pneumoniae	FIVR01000043	8886	9305	153	22.222	43.79	0.000182	DUF2154	9009	9215	70	24.286	0.004		8339	8596	86	40.698	59.3	65	2.3e-15
SMU_1855	Streptococcus pneumoniae	CMDN01000043	5873	5454	153	22.222	43.79	0.000182	DUF2154	5750	5544	70	24.286	0.004		6420	6163	86	40.698	59.3	65	2.78e-15
SMU_1855	Streptococcus pneumoniae	CFGJ01000044	5873	5454	153	22.222	43.79	0.000182	DUF2154	5750	5544	70	24.286	0.004		6420	6163	86	40.698	59.3	65	2.78e-15
SMU_1855	Streptococcus pneumoniae	CMHJ01000039	8904	9323	153	22.222	43.79	0.000182	DUF2154	9027	9233	70	24.286	0.004		8357	8614	86	40.698	59.3	65	2.78e-15
SMU_1855	Streptococcus pneumoniae	CRSH01000032	8951	9370	153	22.222	43.79	0.000182	DUF2154	9074	9280	70	24.286	0.004		8404	8661	86	40.698	59.3	65	2.78e-15
SMU_1855	Streptococcus pneumoniae	CMGV01000039	5919	5500	153	22.222	43.79	0.000182	DUF2154	5796	5590	70	24.286	0.004		6466	6209	86	40.698	59.3	65	6.02e-15
SMU_1855	Streptococcus pneumoniae	CLOC01000028	5949	5530	153	22.222	43.79	0.000182	DUF2154	5826	5620	70	24.286	0.004		6496	6239	86	40.698	59.3	65	6.02e-15
SMU_1855	Streptococcus pneumoniae	CMSC01000043	6017	5598	153	22.222	43.79	0.000182	DUF2154	5894	5688	70	24.286	0.004		6564	6307	86	40.698	59.3	65	6.02e-15
SMU_1855	Streptococcus pneumoniae	CLDQ01000037	6301	5882	153	22.222	43.79	0.000182	DUF2154	6178	5972	70	24.286	0.004		6848	6591	86	40.698	59.3	65	6.02e-15
SMU_1855	Streptococcus pneumoniae	CKTI01000045	5919	5500	153	22.222	43.79	0.000182	DUF2154	5796	5590	70	24.286	0.004		6466	6209	86	40.698	59.3	65	6.02e-15
SMU_1855	Streptococcus pneumoniae	CKEU01000045	9007	9426	153	22.222	43.79	0.000182	DUF2154	9130	9336	70	24.286	0.004		8460	8717	86	40.698	59.3	65	6.02e-15
SMU_1855	Streptococcus pneumoniae	CMPX01000040	9095	9514	153	22.222	43.79	0.000182	DUF2154	9218	9424	70	24.286	0.004		8548	8805	86	40.698	59.3	65	6.02e-15
SMU_1855	Streptococcus pneumoniae	CLAT01000027	9028	9447	153	22.222	43.79	0.000182	DUF2154	9151	9357	70	24.286	0.004		8481	8738	86	40.698	59.3	65	6.02e-15
SMU_1855	Streptococcus pneumoniae	CLED01000041	9028	9447	153	22.222	43.79	0.000182	DUF2154	9151	9357	70	24.286	0.004		8481	8738	86	40.698	59.3	65	6.02e-15
SMU_1855	Streptococcus pneumoniae	CLCQ01000036	9028	9447	153	22.222	43.79	0.000182	DUF2154	9151	9357	70	24.286	0.004		8481	8738	86	40.698	59.3	65	6.02e-15
SMU_1855	Streptococcus pneumoniae	CMJL01000032	5968	5549	153	22.222	43.79	0.000182	DUF2154	5845	5639	70	24.286	0.004		6515	6258	86	40.698	56.98	65	1.68e-14
SMU_1855	Streptococcus pneumoniae	CNSJ02000160	6447	6028	153	22.222	43.79	0.000182	DUF2154	6324	6118	70	24.286	0.004		6994	6737	86	40.698	56.98	65	1.68e-14
SMU_1855	Streptococcus pneumoniae	CNNS02000196	6529	6110	153	22.222	43.79	0.000182	DUF2154	6406	6200	70	24.286	0.004		7076	6819	86	40.698	56.98	65	1.68e-14
SMU_1855	Streptococcus pneumoniae	CMMX01000032	8972	9391	153	22.222	43.79	0.000182	DUF2154	9095	9301	70	24.286	0.004		8425	8682	86	40.698	56.98	65	1.68e-14
SMU_1855	Streptococcus pneumoniae	CMKF01000040	5993	5574	153	22.222	43.79	0.000182	DUF2154	5870	5664	70	24.286	0.004		6540	6283	86	40.698	58.14	65	1.02e-13
SMU_1855	Streptococcus pneumoniae	CMDH01000032	5970	5551	153	22.222	43.79	0.000182	DUF2154	5847	5641	70	24.286	0.004		6517	6260	86	40.698	58.14	65	1.02e-13
SMU_1855	Streptococcus pneumoniae	CGZD01000031	5970	5551	153	22.222	43.79	0.000182	DUF2154	5847	5641	70	24.286	0.004		6517	6260	86	40.698	58.14	65	1.02e-13
SMU_1855	Streptococcus pneumoniae	CNPC02000021	5897	5478	153	22.222	43.79	0.000182	DUF2154	5774	5568	70	24.286	0.004		6444	6187	86	40.698	56.98	65	2.15e-13
SMU_1855	Streptococcus pneumoniae	CLXG01000038	5968	5549	153	22.222	43.79	0.000182	DUF2154	5845	5639	70	24.286	0.004		6515	6258	86	40.698	56.98	65	2.15e-13
SMU_1855	Streptococcus pneumoniae	CLAK01000038	5968	5549	153	22.222	43.79	0.000182	DUF2154	5845	5639	70	24.286	0.004		6515	6258	86	40.698	56.98	65	2.15e-13
SMU_1855	Streptococcus pneumoniae	CKXQ01000038	5968	5549	153	22.222	43.79	0.000182	DUF2154	5845	5639	70	24.286	0.004		6515	6258	86	40.698	56.98	65	2.15e-13
SMU_1855	Streptococcus pneumoniae	CKWZ01000035	5968	5549	153	22.222	43.79	0.000182	DUF2154	5845	5639	70	24.286	0.004		6515	6258	86	40.698	56.98	65	2.15e-13
SMU_1855	Streptococcus pneumoniae	CKSI01000037	5968	5549	153	22.222	43.79	0.000182	DUF2154	5845	5639	70	24.286	0.004		6515	6258	86	40.698	56.98	65	2.15e-13
SMU_1855	Streptococcus pneumoniae	CLDS01000043	8896	9315	153	22.222	43.79	0.000182	DUF2154	9019	9225	70	24.286	0.004		8349	8606	86	40.698	56.98	65	2.15e-13
SMU_1855	Streptococcus pneumoniae	CPNO01000037	8873	9292	153	22.222	43.79	0.000182	DUF2154	8996	9202	70	24.286	0.004		8326	8583	86	40.698	56.98	65	2.15e-13
SMU_1855	Streptococcus pneumoniae	CKWU01000041	8896	9315	153	22.222	43.79	0.000182	DUF2154	9019	9225	70	24.286	0.004		8349	8606	86	40.698	56.98	65	2.15e-13
SMU_1855	Streptococcus pneumoniae	CKUO01000035	8896	9315	153	22.222	43.79	0.000182	DUF2154	9019	9225	70	24.286	0.004		8349	8606	86	40.698	56.98	65	2.15e-13
SMU_1855	Streptococcus pneumoniae	FYLV01000045	8990	9409	153	22.222	43.79	0.000182	DUF2154	9113	9319	70	24.286	0.004		8443	8700	86	40.698	56.98	65	2.15e-13
SMU_1855	Streptococcus pneumoniae	CMMD01000040	8896	9315	153	22.222	43.79	0.000182	DUF2154	9019	9225	70	24.286	0.004		8349	8606	86	40.698	56.98	65	2.15e-13
SMU_1855	Streptococcus pneumoniae	FWUS01000041	9016	9435	153	22.222	43.79	0.000183	DUF2154	9139	9345	70	24.286	0.005		8469	8726	86	39.535	58.14	65	2.05e-14
SMU_1855	Streptococcus pneumoniae PNI0212	AJUZ01000026	8825	9244	153	22.222	43.79	0.000183	DUF2154	8948	9154	70	24.286	0.005		8278	8535	86	40.698	58.14	65	1.02e-13
SMU_1855	Streptococcus pneumoniae	FIXV01000040	9955	9536	153	22.222	43.79	0.000183	DUF2154	9832	9626	70	24.286	0.005		10502	10245	86	40.698	58.14	65	1.02e-13
SMU_1855	Streptococcus pneumoniae	CMGT01000033	9987	9568	153	22.222	43.79	0.000183	DUF2154	9864	9658	70	24.286	0.005		10534	10277	86	40.698	58.14	65	1.02e-13
SMU_1855	Streptococcus pneumoniae	FIUW01000038	10755	10336	153	22.222	43.79	0.000183	DUF2154	10632	10426	70	24.286	0.005		11302	11045	86	40.698	58.14	65	1.02e-13
SMU_1855	Streptococcus pneumoniae	FIVL01000038	10751	10332	153	22.222	43.79	0.000183	DUF2154	10628	10422	70	24.286	0.005		11298	11041	86	40.698	58.14	65	1.02e-13
SMU_1855	Streptococcus pneumoniae	CQWN01000028	10783	10364	153	22.222	43.79	0.000183	DUF2154	10660	10454	70	24.286	0.005		11330	11073	86	40.698	58.14	65	1.02e-13
SMU_1855	Streptococcus pneumoniae	CKBE01000035	10796	10377	153	22.222	43.79	0.000183	DUF2154	10673	10467	70	24.286	0.005		11343	11086	86	40.698	58.14	65	1.02e-13
SMU_1855	Streptococcus pneumoniae	CKKT01000032	10798	10379	153	22.222	43.79	0.000183	DUF2154	10675	10469	70	24.286	0.005		11345	11088	86	40.698	58.14	65	1.02e-13
SMU_1855	Streptococcus pneumoniae	CFCX01000038	10844	10425	153	22.222	43.79	0.000183	DUF2154	10721	10515	70	24.286	0.005		11391	11134	86	40.698	58.14	65	1.02e-13
SMU_1855	Streptococcus pneumoniae	FITW01000033	10814	10395	153	22.222	43.79	0.000183	DUF2154	10691	10485	70	24.286	0.005		11361	11104	86	40.698	58.14	65	1.02e-13
SMU_1855	Streptococcus pneumoniae	CRKC01000032	12050	11631	153	22.222	43.79	0.000183	DUF2154	11927	11721	70	24.286	0.005		12597	12340	86	40.698	58.14	65	1.02e-13
SMU_1855	Streptococcus pneumoniae	LJMO01000160	11983	11564	153	22.222	43.79	0.000183	DUF2154	11860	11654	70	24.286	0.005		12530	12273	86	40.698	58.14	65	1.02e-13
SMU_1855	Streptococcus pneumoniae	FIYG01000036	8846	9265	153	22.222	43.79	0.000183	DUF2154	8969	9175	70	24.286	0.005		8299	8556	86	40.698	58.14	65	1.02e-13
SMU_1855	Streptococcus pneumoniae	FWSM01000058	8860	9279	153	22.222	43.79	0.000183	DUF2154	8983	9189	70	24.286	0.005		8313	8570	86	40.698	58.14	65	1.02e-13
SMU_1855	Streptococcus pneumoniae	FYOO01000023	8804	9223	153	22.222	43.79	0.000183	DUF2154	8927	9133	70	24.286	0.005		8257	8514	86	40.698	58.14	65	1.02e-13
SMU_1855	Streptococcus pneumoniae	CKHP01000035	8892	9311	153	22.222	43.79	0.000183	DUF2154	9015	9221	70	24.286	0.005		8345	8602	86	40.698	58.14	65	1.02e-13
SMU_1855	Streptococcus pneumoniae	CRAB01000035	8892	9311	153	22.222	43.79	0.000183	DUF2154	9015	9221	70	24.286	0.005		8345	8602	86	40.698	58.14	65	1.02e-13
SMU_1855	Streptococcus pneumoniae	FIVD01000038	8949	9368	153	22.222	43.79	0.000183	DUF2154	9072	9278	70	24.286	0.005		8402	8659	86	40.698	58.14	65	1.02e-13
SMU_1855	Streptococcus pneumoniae	FIUY01000038	9054	9473	153	22.222	43.79	0.000183	DUF2154	9177	9383	70	24.286	0.005		8507	8764	86	40.698	58.14	65	1.02e-13
SMU_1855	Streptococcus pneumoniae	FIUD01000036	9054	9473	153	22.222	43.79	0.000183	DUF2154	9177	9383	70	24.286	0.005		8507	8764	86	40.698	58.14	65	1.02e-13
SMU_1855	Streptococcus pneumoniae	FIUB01000034	9070	9489	153	22.222	43.79	0.000183	DUF2154	9193	9399	70	24.286	0.005		8523	8780	86	40.698	58.14	65	1.02e-13
SMU_1855	Streptococcus pneumoniae	CHHD01000030	7977	8396	153	22.222	43.79	0.000183	DUF2154	8100	8306	70	24.286	0.005		7430	7687	86	40.698	58.14	65	1.02e-13
SMU_1855	Streptococcus pneumoniae	FYGR01000033	9225	9644	153	22.222	43.79	0.000183	DUF2154	9348	9554	70	24.286	0.005		8678	8935	86	40.698	58.14	65	1.02e-13
SMU_1855	Streptococcus pneumoniae	FYIQ01000031	8951	9370	153	22.222	43.79	0.000183	DUF2154	9074	9280	70	24.286	0.005		8404	8661	86	40.698	58.14	65	1.02e-13
SMU_1855	Streptococcus pneumoniae	CRPE01000065	11657	11238	153	22.222	43.79	0.000183	DUF2154	11534	11328	70	24.286	0.006		12204	11947	86	40.698	58.14	65	1.02e-13
SMU_1855	Streptococcus pneumoniae	LJMP01000063	11983	11564	153	22.222	43.79	0.000183	DUF2154	11860	11654	70	24.286	0.006		12530	12273	86	40.698	58.14	65	1.02e-13
SMU_1855	Streptococcus pneumoniae	CRNI01000026	12065	11646	153	22.222	43.79	0.000183	DUF2154	11942	11736	70	24.286	0.006		12612	12355	86	40.698	58.14	65	1.03e-13
SMU_1855	Streptococcus pneumoniae	CRPB01000026	5919	5500	153	22.222	43.79	0.000184	DUF2154	5796	5590	70	24.286	0.006		6466	6209	86	40.698	59.3	65	2.49e-16
SMU_1855	Streptococcus pneumoniae	CROC01000031	5919	5500	153	22.222	43.79	0.000184	DUF2154	5796	5590	70	24.286	0.006		6466	6209	86	40.698	59.3	65	2.49e-16
SMU_1855	Streptococcus pneumoniae	CRNB01000029	5919	5500	153	22.222	43.79	0.000184	DUF2154	5796	5590	70	24.286	0.006		6466	6209	86	40.698	59.3	65	2.49e-16
SMU_1855	Streptococcus pneumoniae	CRHN01000027	5919	5500	153	22.222	43.79	0.000184	DUF2154	5796	5590	70	24.286	0.006		6466	6209	86	40.698	59.3	65	2.49e-16
SMU_1855	Streptococcus pneumoniae	CQYU01000031	5919	5500	153	22.222	43.79	0.000184	DUF2154	5796	5590	70	24.286	0.006		6466	6209	86	40.698	59.3	65	2.49e-16
SMU_1855	Streptococcus pneumoniae	CRGT01000023	5919	5500	153	22.222	43.79	0.000184	DUF2154	5796	5590	70	24.286	0.006		6466	6209	86	40.698	59.3	65	2.49e-16
SMU_1855	Streptococcus pneumoniae	CROA01000028	5919	5500	153	22.222	43.79	0.000184	DUF2154	5796	5590	70	24.286	0.006		6466	6209	86	40.698	59.3	65	2.49e-16
SMU_1855	Streptococcus pneumoniae	CRQL01000032	17949	18368	153	22.222	43.79	0.000184	DUF2154	18072	18278	70	24.286	0.006		17402	17659	86	40.698	59.3	65	2.49e-16
SMU_1855	Streptococcus pneumoniae	CRVO01000027	17949	18368	153	22.222	43.79	0.000184	DUF2154	18072	18278	70	24.286	0.006		17402	17659	86	40.698	59.3	65	2.49e-16
SMU_1855	Streptococcus pneumoniae	CQUX01000025	17949	18368	153	22.222	43.79	0.000184	DUF2154	18072	18278	70	24.286	0.006		17402	17659	86	40.698	59.3	65	2.49e-16
SMU_1855	Streptococcus pneumoniae	CRQV01000025	17949	18368	153	22.222	43.79	0.000184	DUF2154	18072	18278	70	24.286	0.006		17402	17659	86	40.698	59.3	65	2.49e-16
SMU_1855	Streptococcus pneumoniae	CHTG01000031	5919	5500	153	22.222	43.79	0.000184	DUF2154	5796	5590	70	24.286	0.006		6466	6209	86	40.698	59.3	65	5.85e-16
SMU_1855	Streptococcus pneumoniae	CFEF01000028	6017	5598	153	22.222	43.79	0.000184	DUF2154	5894	5688	70	24.286	0.006		6564	6307	86	40.698	59.3	65	5.85e-16
SMU_1855	Streptococcus pneumoniae	CHSY01000030	17949	18368	153	22.222	43.79	0.000184	DUF2154	18072	18278	70	24.286	0.006		17402	17659	86	40.698	59.3	65	5.85e-16
SMU_1855	Streptococcus pneumoniae	CIHZ01000030	17954	18373	153	22.222	43.79	0.000184	DUF2154	18077	18283	70	24.286	0.006		17407	17664	86	40.698	59.3	65	5.85e-16
SMU_1855	Streptococcus pneumoniae	CFBL01000025	6301	5882	153	22.222	43.79	0.000184	DUF2154	6178	5972	70	24.286	0.006		6848	6591	86	40.698	59.3	65	1.85e-15
SMU_1855	Streptococcus pneumoniae	CLYI01000034	5919	5500	153	22.222	43.79	0.000184	DUF2154	5796	5590	70	24.286	0.006		6466	6209	86	40.698	59.3	65	6.05e-15
SMU_1855	Streptococcus pneumoniae	CLTJ01000027	5924	5505	153	22.222	43.79	0.000184	DUF2154	5801	5595	70	24.286	0.006		6471	6214	86	40.698	59.3	65	6.05e-15
SMU_1855	Streptococcus pneumoniae	CLPI01000026	5919	5500	153	22.222	43.79	0.000184	DUF2154	5796	5590	70	24.286	0.006		6466	6209	86	40.698	59.3	65	6.05e-15
SMU_1855	Streptococcus pneumoniae	CKUL01000025	5924	5505	153	22.222	43.79	0.000184	DUF2154	5801	5595	70	24.286	0.006		6471	6214	86	40.698	59.3	65	6.05e-15
SMU_1855	Streptococcus pneumoniae	CMHG01000027	5919	5500	153	22.222	43.79	0.000184	DUF2154	5796	5590	70	24.286	0.006		6466	6209	86	40.698	59.3	65	6.05e-15
SMU_1855	Streptococcus pneumoniae	CKEP01000028	17950	18369	153	22.222	43.79	0.000184	DUF2154	18073	18279	70	24.286	0.006		17403	17660	86	40.698	59.3	65	6.05e-15
SMU_1855	Streptococcus pneumoniae	CLOO01000029	17954	18373	153	22.222	43.79	0.000184	DUF2154	18077	18283	70	24.286	0.006		17407	17664	86	40.698	59.3	65	6.05e-15
SMU_1855	Streptococcus pneumoniae	FIVY01000027	5949	5530	153	22.222	43.79	0.000184	DUF2154	5826	5620	70	24.286	0.006		6496	6239	86	40.698	59.3	65	1.32e-14
SMU_1855	Streptococcus pneumoniae	FIVU01000025	6053	5634	153	22.222	43.79	0.000184	DUF2154	5930	5724	70	24.286	0.006		6600	6343	86	40.698	59.3	65	1.32e-14
SMU_1855	Streptococcus pneumoniae PNI0076	AKRG01000030	10775	10356	153	22.222	43.79	0.000184	DUF2154	10652	10446	70	24.286	0.006		11322	11065	86	40.698	58.14	65	1.03e-13
SMU_1855	Streptococcus pneumoniae	FIUU01000030	10757	10338	153	22.222	43.79	0.000184	DUF2154	10634	10428	70	24.286	0.006		11304	11047	86	40.698	58.14	65	1.03e-13
SMU_1855	Streptococcus pneumoniae	CKJW01000029	624	205	153	22.222	43.79	0.000184	DUF2154	501	295	70	24.286	0.006		1171	914	86	40.698	58.14	65	1.03e-13
SMU_1855	Streptococcus anginosus T5	BASY01000013	17247	16951	106	28.302	44.34	0.000184	DUF2154	17184	17032	51	21.569	0.00028		17909	17646	88	37.5	56.82	66	2.92e-13
SMU_1855	Clostridium saccharoperbutylacetonicum	CP016087	6018882	6018631	84	26.19	47.62	0.000191	DUF2154	6018783	6018631	51	13.725	0.84		6019540	6019247	98	35.714	59.18	71	6.69e-15
SMU_1855	Streptococcus intermedius	CP020433	697569	697273	106	28.302	43.4	0.000199	DUF2154	697546	697394	51	25.49	0.000758		698271	698002	90	37.778	56.67	68	1.04e-13
SMU_1855	Streptococcus intermedius	CP012718	1306224	1305928	106	28.302	43.4	0.000199	DUF2154	1306161	1306009	51	25.49	0.000756		1306886	1306617	90	37.778	56.67	68	3.05e-13
SMU_1855	Lactobacillus plantarum WHE 92	AWOY01000033	446	120	111	27.027	42.34	0.0002	DUF2154	389	252	48	16.667	0.059		1130	870	88	35.227	54.55	66	2.4e-10
SMU_1855	Lactobacillus plantarum	MKDP01000042	398	72	111	27.027	42.34	0.000214	DUF2154	341	204	48	16.667	0.26		1082	822	88	35.227	54.55	66	2.41e-11
SMU_1855	Lactobacillus plantarum	MEGY01000059	32186	32512	111	27.027	42.34	0.000216	DUF2154	32243	32380	48	16.667	0.43		31502	31762	88	35.227	54.55	66	3.21e-09
SMU_1855	Lactobacillus plantarum	MKDH01000069	32440	32114	111	27.027	42.34	0.000217	DUF2154	32383	32246	48	16.667	0.9		33124	32864	88	35.227	54.55	66	2.43e-11
SMU_1855	Lactobacillus hilgardii DSM 20176 = ATCC 8290	ACGP01000147	10738	11202	156	22.436	43.59	0.000234	DUF2154	10903	11118	72	22.222	4.97e-06		10170	10436	90	38.889	62.22	68	1.11e-13
SMU_1855	Clostridium beijerinckii NRRL B-598	CP011966	3550181	3549846	116	25.862	46.55	0.000238	DUF2154	3550082	3549897	62	11.29	0.19		3550840	3550547	98	36.735	60.2	71	1.54e-09
SMU_1855	Streptococcus sp. VT 162	CP007628	1733369	1733064	105	25.714	47.62	0.000239	DUF2154	1733360	1733154	69	21.739	0.12		1734031	1733774	86	40.698	59.3	65	3.91e-15
SMU_1855	Streptococcus pneumoniae	CP016227	1802484	1802179	106	24.528	46.23	0.000241	DUF2154	1802475	1802269	69	21.739	0.13		1803144	1802887	86	39.535	58.14	65	1.38e-14
SMU_1855	Lactobacillus hilgardii DSM 20176 = ATCC 8290	AZDF01000010	10765	11229	156	22.436	43.59	0.000241	DUF2154	10930	11145	72	22.222	2.99e-05		10197	10463	90	38.889	62.22	68	2.6e-13
SMU_1855	Lactobacillus buchneri ATCC 11577	ACGH01000023	79410	79874	156	22.436	43.59	0.000247	DUF2154	79575	79790	72	22.222	3.5e-05		78842	79108	90	37.778	61.11	68	1.99e-13
SMU_1855	Streptococcus oralis	CP023507	1618892	1618596	102	26.471	48.04	0.000252	DUF2154	1618892	1618686	69	21.739	0.1		1619563	1619306	86	41.86	60.47	65	7.06e-16
SMU_1855	Lachnotalea glycerini	NOKS01002757	464	853	135	25.185	43.7	0.000257	DUF2154	617	847	92	19.565	1.8e-05		3	143	47	34.043	63.83	35	0.034
SMU_1855	Streptococcus pneumoniae A026	CP006844	1710482	1710063	153	21.569	43.14	0.000266	DUF2154	1710359	1710153	70	24.286	0.64		1711029	1710772	86	40.698	59.3	65	3.16e-15
SMU_1855	Streptococcus pneumoniae Taiwan19F-14	CP000921	1752331	1751912	153	21.569	43.14	0.000266	DUF2154	1752208	1752002	70	24.286	0.65		1752878	1752621	86	40.698	59.3	65	3.24e-15
SMU_1855	Streptococcus pneumoniae ST556	CP003357	1790519	1790100	153	21.569	43.14	0.000266	DUF2154	1790396	1790190	70	24.286	0.66		1791066	1790809	86	40.698	59.3	65	4.23e-15
SMU_1855	Streptococcus pneumoniae	CP018137	1708984	1708565	153	21.569	43.14	0.000266	DUF2154	1708861	1708655	70	24.286	0.64		1709531	1709274	86	40.698	59.3	65	4.28e-15
SMU_1855	Streptococcus pneumoniae	CP018138	1709336	1708917	153	21.569	43.14	0.000266	DUF2154	1709213	1709007	70	24.286	0.64		1709883	1709626	86	40.698	59.3	65	4.28e-15
SMU_1855	Streptococcus pneumoniae	CP018347	49274	48855	153	21.569	43.14	0.000266	DUF2154	49151	48945	70	24.286	0.64		49821	49564	86	40.698	59.3	65	4.28e-15
SMU_1855	Streptococcus pneumoniae TCH8431/19A	CP001993	1972145	1971726	153	21.569	43.14	0.000266	DUF2154	1972022	1971816	70	24.286	0.64		1972692	1972435	86	40.698	59.3	65	4.41e-15
SMU_1855	Streptococcus pneumoniae	AP018391	1680098	1679679	153	21.569	43.14	0.000266	DUF2154	1679975	1679769	70	24.286	0.63		1680645	1680388	86	40.698	59.3	65	5.04e-15
SMU_1855	Streptococcus pneumoniae R6	AE007317	1707997	1707701	103	25.243	46.6	0.000287	DUF2154	1707997	1707791	69	21.739	0.13		1708668	1708411	86	39.535	58.14	65	1.28e-14
SMU_1855	Streptococcus pneumoniae D39	CP000410	1715528	1715232	103	25.243	46.6	0.000287	DUF2154	1715528	1715322	69	21.739	0.13		1716199	1715942	86	39.535	58.14	65	1.28e-14
SMU_1855	Streptococcus pneumoniae CGSP14	CP001033	1877693	1877397	103	25.243	46.6	0.000287	DUF2154	1877693	1877487	69	21.739	0.14		1878364	1878107	86	39.535	58.14	65	1.4e-14
SMU_1855	Streptococcus pneumoniae INV200	FQ312029	1765656	1765360	103	25.243	46.6	0.000287	DUF2154	1765656	1765450	69	21.739	0.13		1766327	1766070	86	39.535	58.14	65	1.52e-14
SMU_1855	Streptococcus pneumoniae	CP016632	1760291	1759995	103	25.243	46.6	0.000287	DUF2154	1760291	1760085	69	21.739	0.13		1760962	1760705	86	39.535	58.14	65	1.74e-14
SMU_1855	Streptococcus pneumoniae	CP016633	1740173	1739877	103	25.243	46.6	0.000287	DUF2154	1740173	1739967	69	21.739	0.13		1740844	1740587	86	39.535	58.14	65	1.74e-14
SMU_1855	Agathobacter ruminis	PDYG01000047	8860	8585	92	28.261	43.48	0.000288	DUF2154	8830	8591	80	12.5	0.003		9620	9342	93	36.559	59.14	70	1.74e-12
SMU_1855	Clostridium sp. CAG:510	CBCI010000033	7746	7417	111	26.126	45.95	0.000322	DUF2154	7668	7489	60	25	2.78e-07		8405	8142	88	28.409	59.09	63	2.68e-07
SMU_1855	Lachnospiraceae bacterium UBA7575	DLKZ01000070	21031	20702	111	26.126	45.95	0.000326	DUF2154	20953	20774	60	25	4.86e-07		21705	21427	93	33.333	62.37	70	7.32e-16
SMU_1855	Lachnospiraceae bacterium UBA4714	DHJS01000126	3696	3367	111	26.126	45.95	0.000328	DUF2154	3618	3439	60	25	9.73e-07		4370	4092	93	33.333	62.37	70	7.63e-16
SMU_1855	Lachnospiraceae bacterium AC2014	JNJE01000012	238982	238707	92	28.261	43.48	0.00033	DUF2154	238952	238713	80	12.5	0.079		239742	239464	93	36.559	60.22	70	1.11e-14
SMU_1855	Lactobacillus brevis subsp. gravesensis ATCC 27305	ACGG01000019	11432	11896	156	22.436	43.59	0.000347	DUF2154	11597	11812	72	22.222	3.31e-06		10864	11130	90	38.889	62.22	68	1.11e-13
SMU_1855	Lactobacillus zymae DSM 19395	AZDW01000014	31468	31073	133	19.549	38.35	0.000376	DUF2154	31348	31133	72	15.278	0.17		32076	31810	93	34.409	54.84	70	1.02e-08
SMU_1855	Lachnotalea glycerini	NOKA01000078	54816	54427	135	25.185	43.7	0.000388	DUF2154	54663	54433	92	19.565	0.001		55415	55137	93	34.409	61.29	70	1.38e-11
SMU_1855	Streptococcus intermedius B196	CP003857	1450461	1450165	106	29.245	42.45	0.000413	DUF2154	1450398	1450246	51	23.529	0.002		1451123	1450854	90	37.778	56.67	68	1.07e-13
SMU_1855	Roseburia hominis	CYZJ01000002	339416	339736	108	27.778	43.52	0.000415	DUF2154	339500	339652	51	15.686	0.77		338749	339027	93	30.108	61.29	70	1.49e-12
SMU_1855	Streptococcus intermedius	AP014880	426917	427213	106	29.245	42.45	0.000436	DUF2154	426980	427132	51	23.529	0.002		426255	426524	90	37.778	56.67	68	4.32e-13
SMU_1855	Lactobacillus amylophilus DSM 20533 = JCM 1125	CP018888	878255	878569	110	28.182	49.09	0.000499	DUF2154	878306	878563	102	22.549	6.04e-09		877380	877646	90	36.667	53.33	68	1.72e-10
SMU_1855	Lachnospira sp. UBA2803	DEHJ01000004	3011	2733	93	29.032	49.46	0.000506	DUF2154	2894	2760	45	24.444	0.011		3742	3398	121	30.579	55.37	91	1.91e-14
SMU_1855	Gemella haemolysans M341	ACRO01000021	10380	10757	129	27.907	44.96	0.000524	DUF2154	10605	10679	25	24	0.023		9784	10053	90	37.778	58.89	68	5.88e-12
SMU_1855	Streptococcus sp. NPS 308	AP017652	1655702	1655328	134	23.134	43.28	0.000532	DUF2154	1655624	1655418	69	21.739	0.07		1656295	1656038	86	41.86	60.47	65	6.91e-16
SMU_1855	Clostridium beijerinckii	LN908213	3689973	3689638	116	25	45.69	0.000603	DUF2154	3689874	3689689	62	12.903	0.15		3690632	3690339	98	37.755	60.2	71	3.32e-10
SMU_1855	Streptococcus oralis subsp. tigurinus	AP018338	279071	279367	102	25.49	48.04	0.000668	DUF2154	279071	279277	69	20.29	0.54		278400	278657	86	40.698	59.3	65	4.34e-15
SMU_1855	Ruminococcus bicirculans	HF545616	427475	427807	116	25.862	41.38	0.000698	DUF2154	427601	427801	82	21.951	0.039		426810	427088	93	33.333	53.76	70	1.9e-10
SMU_1855	Streptococcus pneumoniae AP200	CP002121	1809701	1809405	103	24.272	45.63	0.000712	DUF2154	1809701	1809495	69	20.29	0.07		1810372	1810115	86	40.698	59.3	65	3.53e-15
SMU_1855	Eubacterium sp. CAG:161	CAYQ010000036	2824	2264	190	21.579	44.21	0.000713	DUF2154	2530	2264	102	21.569	1.5e-05		3306	3010	99	31.313	60.61	74	1.09e-10
SMU_1855	Clostridium beijerinckii	CP010086	3737719	3737384	116	24.138	43.97	0.000757	DUF2154	3737620	3737435	62	16.129	0.029		3738378	3738085	98	36.735	60.2	71	1.17e-09
SMU_1855	Streptococcus pneumoniae TIGR4	AE005672	1825965	1825669	103	24.272	45.63	0.000816	DUF2154	1825965	1825759	69	21.739	0.11		1826636	1826379	86	40.698	59.3	65	3.24e-15
SMU_1855	Streptococcus pneumoniae JJA	CP000919	1787952	1787656	103	24.272	45.63	0.000816	DUF2154	1787952	1787746	69	21.739	0.11		1788623	1788366	86	40.698	59.3	65	3.24e-15
SMU_1855	Streptococcus pneumoniae ATCC 700669	FM211187	1883571	1883275	103	24.272	45.63	0.000816	DUF2154	1883571	1883365	69	21.739	0.11		1884242	1883985	86	40.698	59.3	65	3.24e-15
SMU_1855	Streptococcus pneumoniae SPN034183	FQ312043	1715811	1715515	103	24.272	45.63	0.000816	DUF2154	1715811	1715605	69	21.739	0.1		1716482	1716225	86	40.698	59.3	65	3.53e-15
SMU_1855	Streptococcus pneumoniae OXC141	FQ312027	1715752	1715456	103	24.272	45.63	0.000816	DUF2154	1715752	1715546	69	21.739	0.1		1716423	1716166	86	40.698	59.3	65	3.53e-15
SMU_1855	Streptococcus pneumoniae SPN994039	FQ312044	1705488	1705192	103	24.272	45.63	0.000816	DUF2154	1705488	1705282	69	21.739	0.1		1706159	1705902	86	40.698	59.3	65	4.22e-15
SMU_1855	Streptococcus pneumoniae SPN994038	FQ312041	1705421	1705125	103	24.272	45.63	0.000816	DUF2154	1705421	1705215	69	21.739	0.1		1706092	1705835	86	40.698	59.3	65	4.22e-15
SMU_1855	Streptococcus pneumoniae gamPNI0373	CP001845	1743019	1742723	103	24.272	45.63	0.000816	DUF2154	1743019	1742813	69	21.739	0.11		1743690	1743433	86	40.698	59.3	65	4.22e-15
SMU_1855	Streptococcus pneumoniae	LN831051	823781	824077	103	24.272	45.63	0.000816	DUF2154	823781	823987	69	21.739	0.11		823110	823367	86	40.698	59.3	65	4.39e-15
SMU_1855	Streptococcus pneumoniae INV104	FQ312030	1811974	1811678	103	24.272	45.63	0.000816	DUF2154	1811974	1811768	69	21.739	0.11		1812645	1812388	86	40.698	59.3	65	4.41e-15
SMU_1855	Streptococcus suis TL13	CP003993	1857505	1857212	102	25.49	47.06	0.001	DUF2154	1857451	1857311	47	17.021	0.18		1858160	1857867	98	42.857	60.2	71	3.98e-18
SMU_1855	Streptococcus suis T15	CP006246	2088774	2088481	102	24.51	47.06	0.001	DUF2154	2088720	2088580	47	19.149	0.035		2089429	2089139	97	41.237	59.79	73	8.58e-18
SMU_1855	Streptococcus suis D12	CP002644	2005498	2005205	102	25.49	47.06	0.001	DUF2154	2005444	2005304	47	17.021	0.19		2006153	2005860	98	42.857	60.2	71	2.65e-17
SMU_1855	Streptococcus pneumoniae	CP026670	1883571	1883275	103	24.272	45.63	0.001	DUF2154	1883571	1883365	69	21.739	0.11		1884242	1883985	86	40.698	59.3	65	2.12e-15
SMU_1855	Streptococcus pneumoniae G54	CP001015	1743890	1743594	103	24.272	45.63	0.001	DUF2154	1743890	1743684	69	21.739	0.11		1744561	1744304	86	40.698	59.3	65	3.24e-15
SMU_1855	Streptococcus sp. oral taxon 064	CP016207	941163	941459	101	22.772	44.55	0.001	DUF2154	941163	941369	69	21.739	0.1		940492	940749	86	39.535	58.14	65	1.74e-14
SMU_1855	Weissella koreensis KACC 15510	CP002899	623460	623801	117	29.06	46.15	0.001	DUF2154	623538	623702	57	24.561	0.063		622666	622965	101	31.683	57.43	76	1.97e-11
SMU_1855	Roseburia intestinalis L1-82	ABYJ02000192	27920	28219	101	25.743	41.58	0.002	DUF2154	27983	28156	58	20.69	0.016		27207	27485	93	34.409	62.37	70	1.98e-15
SMU_1855	Streptococcus pneumoniae	CP018838	1291739	1291443	103	23.301	45.63	0.002	DUF2154	1291739	1291533	69	21.739	0.11		1292410	1292153	86	40.698	59.3	65	3.48e-15
SMU_1855	Roseburia intestinalis CAG:13	CBCC010000150	3150	3449	101	25.743	41.58	0.002	DUF2154	3213	3386	58	20.69	0.007		2437	2715	93	34.409	62.37	70	1.04e-14
SMU_1855	Roseburia intestinalis	MNTJ01000078	13693	13394	101	25.743	41.58	0.002	DUF2154	13630	13457	58	20.69	0.034		14406	14128	93	34.409	62.37	70	1.23e-14
SMU_1855	Roseburia intestinalis	CYXZ01000043	10681	10980	101	25.743	41.58	0.002	DUF2154	10744	10917	58	20.69	0.009		9968	10246	93	34.409	61.29	70	3.06e-13
SMU_1855	Lactobacillus amylotrophicus DSM 20534	AZCV01000010	20440	20754	110	28.182	49.09	0.002	DUF2154	20491	20748	102	22.549	1.33e-10		19565	19831	90	36.667	53.33	68	2.03e-10
SMU_1855	Clostridium beijerinckii	CP016090	3575330	3575082	83	24.096	46.99	0.002	DUF2154	3575231	3575046	62	12.903	0.14		3575989	3575696	98	36.735	60.2	71	1.5e-09
SMU_1855	Clostridium disporicum	CYZX01000025	541	230	109	25.688	44.95	0.002	DUF2154	412	218	65	23.077	0.000134		1139	846	98	33.673	58.16	71	2.07e-09
SMU_1855	Streptococcus suis SC070731	CP003922	1974289	1973996	101	25.743	48.51	0.003	DUF2154	1974235	1974095	47	17.021	0.25		1974944	1974651	98	42.857	60.2	71	1.05e-17
SMU_1855	Streptococcus suis A7	CP002570	1874703	1874410	101	25.743	48.51	0.003	DUF2154	1874649	1874509	47	17.021	0.24		1875358	1875065	98	42.857	60.2	71	1.4e-17
SMU_1855	Streptococcus suis 98HAH33	CP000408	1931882	1931589	101	25.743	48.51	0.003	DUF2154	1931828	1931688	47	17.021	0.24		1932537	1932244	98	42.857	60.2	71	1.43e-17
SMU_1855	Streptococcus suis SS12	CP002640	1946482	1946189	101	25.743	48.51	0.003	DUF2154	1946428	1946288	47	17.021	0.24		1947137	1946844	98	42.857	60.2	71	1.64e-17
SMU_1855	Streptococcus suis JS14	CP002465	1972054	1971761	101	25.743	48.51	0.003	DUF2154	1972000	1971860	47	17.021	0.25		1972709	1972416	98	42.857	60.2	71	2.01e-17
SMU_1855	Streptococcus suis S735	CP003736	1817035	1816742	101	25.743	48.51	0.003	DUF2154	1816981	1816841	47	17.021	0.23		1817690	1817397	98	42.857	60.2	71	2.03e-17
SMU_1855	Streptococcus suis	CP007497	1931128	1930835	101	25.743	48.51	0.003	DUF2154	1931074	1930934	47	17.021	0.24		1931783	1931490	98	42.857	60.2	71	2.04e-17
SMU_1855	Streptococcus suis	CP018908	1907506	1907213	101	25.743	48.51	0.003	DUF2154	1907452	1907312	47	17.021	0.24		1908161	1907868	98	42.857	60.2	71	2.06e-17
SMU_1855	Streptococcus suis GZ1	CP000837	1876817	1876524	101	25.743	48.51	0.003	DUF2154	1876763	1876623	47	17.021	0.24		1877472	1877179	98	42.857	60.2	71	2.12e-17
SMU_1855	Streptococcus suis	CP020863	1932197	1931904	101	25.743	48.51	0.003	DUF2154	1932143	1932003	47	17.021	0.24		1932852	1932559	98	42.857	60.2	71	2.21e-17
SMU_1855	Streptococcus suis P1/7	AM946016	1843718	1843425	101	25.743	48.51	0.003	DUF2154	1843664	1843524	47	17.021	0.23		1844373	1844080	98	42.857	60.2	71	2.33e-17
SMU_1855	Streptococcus suis SC84	FM252031	1932127	1931834	101	25.743	48.51	0.003	DUF2154	1932073	1931933	47	17.021	0.24		1932782	1932489	98	42.857	60.2	71	2.33e-17
SMU_1855	Streptococcus suis BM407	FM252032	1982378	1982085	101	25.743	48.51	0.003	DUF2154	1982324	1982184	47	17.021	0.25		1983033	1982740	98	42.857	60.2	71	2.33e-17
SMU_1855	Streptococcus suis	CP016175	1904158	1903865	101	25.743	48.51	0.003	DUF2154	1904104	1903964	47	17.021	0.24		1904813	1904520	98	42.857	60.2	71	2.35e-17
SMU_1855	Streptococcus suis	CP024050	1973875	1973582	101	25.743	48.51	0.003	DUF2154	1973821	1973681	47	17.021	0.25		1974530	1974237	98	42.857	60.2	71	2.42e-17
SMU_1855	Clostridium saccharoperbutylacetonicum N1-4(HMT)	AOIF01000163	14528	14779	84	26.19	47.62	0.003	DUF2154	14627	14779	51	13.725	0.019		13870	14163	98	36.735	59.18	71	1.4e-15
SMU_1855	Roseburia sp. 831b	MJHW01000008	271289	270789	169	21.302	40.83	0.003	DUF2154	271025	270873	51	21.569	0.003		271786	271508	93	33.333	58.06	70	1.01e-12
SMU_1855	Streptococcus suis YB51	CP006645	1889656	1889363	102	24.51	47.06	0.004	DUF2154	1889602	1889462	47	17.021	0.24		1890311	1890021	97	41.237	59.79	73	5.49e-18
SMU_1855	Streptococcus suis	CP012731	1215406	1215699	102	24.51	47.06	0.004	DUF2154	1215460	1215600	47	17.021	0.25		1214751	1215041	97	41.237	59.79	73	6.69e-18
SMU_1855	Streptococcus suis	CP012911	211829	212122	102	24.51	47.06	0.004	DUF2154	211883	212023	47	17.021	0.27		211174	211464	97	41.237	59.79	73	6.69e-18
SMU_1855	Streptococcus suis ST3	CP002633	1874362	1874069	102	24.51	47.06	0.004	DUF2154	1874308	1874168	47	17.021	0.24		1875017	1874727	97	41.237	59.79	73	7.28e-18
SMU_1855	Streptococcus suis 05HAS68	CP002007	2023673	2023380	102	24.51	47.06	0.004	DUF2154	2023619	2023479	47	17.021	0.26		2024328	2024038	97	41.237	59.79	73	7.37e-18
SMU_1855	Streptococcus suis	CP011419	2090709	2090416	102	24.51	47.06	0.004	DUF2154	2090655	2090515	47	17.021	0.27		2091364	2091074	97	41.237	59.79	73	7.37e-18
SMU_1855	Streptococcus suis	CP024126	2163796	2164089	102	24.51	47.06	0.004	DUF2154	2163850	2163990	47	17.021	0.27		2163141	2163431	97	41.237	59.79	73	8.77e-18
SMU_1855	Streptococcus suis ST1	CP002651	1870455	1870162	102	24.51	47.06	0.004	DUF2154	1870401	1870261	47	17.021	0.23		1871110	1870817	98	42.857	60.2	71	1.4e-17
SMU_1855	Lachnospiraceae bacterium UBA1729	DCIJ01000107	2332	2829	170	27.059	39.41	0.004	DUF2154	2530	2766	79	11.392	0.005		1823	2092	90	37.778	62.22	68	7.51e-15
SMU_1855	Clostridium sp. UBA4395	DGRF01000019	8338	8673	115	28.696	45.22	0.004	DUF2154	8437	8622	62	14.516	0.000298		7680	7973	98	37.755	59.18	71	1.08e-13
SMU_1855	Clostridium sp. UBA5119	DHYX01000051	84593	84886	101	30.693	46.53	0.004	DUF2154	84692	84877	62	14.516	0.006		83935	84228	98	37.755	59.18	71	3.05e-13
SMU_1855	Rothia mucilaginosa	JVQB01001246	577	272	105	25.714	47.62	0.004	DUF2154	568	362	69	21.739	0.000643		1185	982	68	42.647	58.82	51	3.25e-11
SMU_1855	Clostridium sp. CL-2	CCNP01000018	269992	270243	84	26.19	46.43	0.004	DUF2154	270091	270321	92	19.565	0.006		269334	269612	93	34.409	55.91	70	2.69e-09
SMU_1855	Lachnoclostridium sp. UBA3262	DEUM01000045	8967	9230	89	29.213	47.19	0.005	DUF2154	9015	9251	79	15.19	3e-05		8275	8592	108	37.037	57.41	80	4.63e-15
SMU_1855	Lachnoclostridium sp. UBA7118	DKXU01000103	8967	9230	89	29.213	47.19	0.005	DUF2154	9015	9251	79	15.19	3.07e-05		8275	8592	108	37.037	57.41	80	7.78e-15
SMU_1855	Clostridium beijerinckii	LZZB01000015	29676	29260	143	22.378	44.76	0.005	DUF2154	29496	29311	62	12.903	0.002		30254	29961	98	36.735	60.2	71	1.73e-10
SMU_1855	Clostridium beijerinckii	MWMH01000005	234641	234976	116	25	45.69	0.006	DUF2154	234740	234925	62	12.903	0.01		233982	234275	98	36.735	59.18	71	5.47e-15
SMU_1855	Clostridium sp. UBA4157	DFVP01000063	6724	6275	151	21.854	44.37	0.006	DUF2154	6511	6338	58	20.69	0.000297		7268	6975	98	36.735	59.18	71	2.26e-13
SMU_1855	Clostridium beijerinckii	LZZI01000015	20827	21162	116	25	43.97	0.006	DUF2154	20926	21111	62	14.516	0.000618		20168	20461	98	37.755	60.2	71	3.58e-11
SMU_1855	Clostridium beijerinckii ATCC 35702	CP006777	3538272	3538024	83	22.892	46.99	0.006	DUF2154	3538173	3537988	62	12.903	0.18		3538931	3538638	98	36.735	60.2	71	1.6e-09
SMU_1855	Clostridium beijerinckii NCIMB 8052	CP000721	3538276	3538028	83	22.892	46.99	0.006	DUF2154	3538177	3537992	62	12.903	0.18		3538935	3538642	98	36.735	60.2	71	1.96e-09
SMU_1855	Clostridium diolis DSM 15410	AQQG01000143	22118	21783	116	25	45.69	0.006	DUF2154	22019	21834	62	12.903	0.003		22777	22484	98	36.735	60.2	71	1.98e-08
SMU_1855	Clostridium beijerinckii	LZZJ01000096	64859	65194	116	25	45.69	0.007	DUF2154	64958	65143	62	12.903	0.002		64200	64493	98	37.755	60.2	71	3.65e-11
SMU_1855	Clostridium beijerinckii	LZZK01000002	124234	124569	116	25	45.69	0.007	DUF2154	124333	124518	62	12.903	0.005		123575	123868	98	37.755	60.2	71	3.66e-11
SMU_1855	Streptococcus suis D9	CP002641	2025447	2025154	102	24.51	47.06	0.008	DUF2154	2025393	2025253	47	17.021	0.4		2026103	2025813	97	41.237	59.79	73	5.94e-18
SMU_1855	Ruminococcus bicirculans	MNTN01000022	21308	21640	116	25.862	41.38	0.008	DUF2154	21434	21634	82	21.951	0.000562		20643	20921	93	33.333	53.76	70	3.72e-11
SMU_1855	Ruminococcus sp. N15.MGS-57	LARF01000012	416	84	116	25.862	41.38	0.008	DUF2154	290	90	82	21.951	0.000875		1081	803	93	33.333	53.76	70	3.73e-11
SMU_1855	uncultured Ruminococcus sp.	FMFL01000011	123087	122755	116	25.862	41.38	0.008	DUF2154	122961	122761	82	21.951	0.002		123779	123474	102	31.373	51.96	77	3.77e-09
SMU_1855	uncultured Ruminococcus sp.	FMGZ01000005	29074	29406	116	25.862	41.38	0.008	DUF2154	29200	29400	82	21.951	0.002		28382	28687	102	31.373	51.96	77	3.77e-09
SMU_1855	uncultured Ruminococcus sp.	FMFS01000003	29959	30291	116	25.862	41.38	0.008	DUF2154	30085	30285	82	21.951	0.005		29294	29572	93	33.333	53.76	70	4.12e-09
SMU_1855	uncultured Ruminococcus sp.	FMEA01000002	178566	178898	116	25.862	41.38	0.008	DUF2154	178692	178892	82	21.951	0.003		177901	178179	93	33.333	53.76	70	4.85e-09
SMU_1855	Ruminococcus sp. CAG:57	CBFS010000229	45882	45550	116	25.862	41.38	0.008	DUF2154	45756	45556	82	21.951	0.001		46547	46269	93	33.333	53.76	70	4.94e-09
SMU_1855	Weissella koreensis KCTC 3621	AKGG01000016	204582	204923	117	29.06	46.15	0.009	DUF2154	204660	204824	57	24.561	0.015		203788	204087	101	31.683	57.43	76	3.52e-11
SMU_1855	Clostridium sp. CAG:230	CBCQ010000184	7509	6961	195	26.154	38.97	0.01	DUF2154	7224	7045	60	23.333	0.003		8049	7780	90	34.444	60	68	1.56e-14
SMU_1855	Lactobacillus kisonensis F0435	AGRJ01000088	11947	12330	134	23.134	42.54	0.01	DUF2154	12064	12255	64	18.75	0.000436		11304	11570	90	35.556	60	68	1.44e-10
SMU_1855	Lactobacillus kisonensis DSM 19906 = JCM 15041	BBAU01000028	2770	3153	134	23.134	42.54	0.01	DUF2154	2887	3078	64	18.75	0.000881		2127	2393	90	35.556	60	68	1.45e-10
SMU_1855	Lactobacillus kisonensis DSM 19906 = JCM 15041	AZEB01000006	94553	94936	134	23.134	42.54	0.01	DUF2154	94670	94861	64	18.75	0.003		93910	94176	90	35.556	60	68	1.45e-10
SMU_1855	Streptococcus suis 05ZYH33	CP000407	1932525	1932310	72	25	47.22	0.012	DUF2154	1932471	1932331	47	17.021	0.3		1933180	1932887	98	42.857	60.2	71	1.43e-17
SMU_1855	Clostridium beijerinckii AAU1	AUPH01000913	2179	2427	83	24.096	46.99	0.012	DUF2154	2278	2463	62	12.903	5.22e-05		1520	1813	98	36.735	60.2	71	2.06e-08
SMU_1855	Clostridium sp. UBA7503	DLNT01000033	2021	1773	83	31.325	48.19	0.014	DUF2154	1922	1749	58	10.345	0.012		2679	2386	98	37.755	59.18	71	1.09e-15
SMU_1855	Staphylococcus pasteuri	JUOB01000004	20566	20943	129	22.481	43.41	0.014	DUF2154	20635	20943	119	16.807	0.000376		19969	20238	90	36.667	60	68	4.01e-12
SMU_1855	Lactobacillus helveticus CIRM-BIA 104	CBUL010000005	4122	3802	107	21.495	50.47	0.015	DUF2154	4071	3859	71	25.352	0.11		4883	4572	105	33.333	56.19	79	1.16e-12
SMU_1855	Lactobacillus helveticus	LSVJ01000140	4129	3809	107	21.495	50.47	0.015	DUF2154	4078	3866	71	25.352	0.18		4890	4579	105	33.333	56.19	79	1.5e-11
SMU_1855	Lactobacillus helveticus	NRQX01000273	4844	4524	107	21.495	50.47	0.015	DUF2154	4793	4581	71	25.352	0.2		5605	5294	105	33.333	56.19	79	1.5e-11
SMU_1855	Clostridium diolis	NHZR01000004	174407	174159	83	24.096	48.19	0.015	DUF2154	174308	174123	62	12.903	0.01		175066	174773	98	36.735	60.2	71	2.05e-08
SMU_1855	Lactobacillus helveticus MTCC 5463	AEYL01000408	3794	4114	107	21.495	50.47	0.016	DUF2154	3845	4057	71	25.352	0.3		3033	3344	105	33.333	56.19	79	1.26e-13
SMU_1855	Lactobacillus helveticus	NIGX01000004	11621	11941	107	21.495	50.47	0.016	DUF2154	11672	11884	71	25.352	0.66		10860	11168	104	33.654	56.73	78	1.02e-12
SMU_1855	Lactobacillus helveticus CIRM-BIA 103	CBUM010000173	13879	13559	107	21.495	50.47	0.016	DUF2154	13828	13616	71	25.352	0.31		14640	14329	105	33.333	56.19	79	1.18e-12
SMU_1855	Lactobacillus helveticus	LSVI01000239	9290	9610	107	21.495	50.47	0.016	DUF2154	9341	9553	71	25.352	0.18		8529	8840	105	33.333	56.19	79	1.5e-11
SMU_1855	Lactobacillus helveticus	PJRL01000026	33707	33387	107	21.495	50.47	0.016	DUF2154	33656	33444	71	25.352	0.99		34468	34157	105	33.333	56.19	79	1.52e-11
SMU_1855	Gemella haemolysans	LSDC01000020	32762	33265	174	24.138	44.83	0.017	DUF2154	32957	33265	119	16.807	0.000359		32291	32560	90	37.778	60	68	1.28e-14
SMU_1855	Clostridium cellulovorans 743B	CP002160	5185524	5185273	84	27.381	45.24	0.018	DUF2154	5185440	5185198	97	10.309	0.82		5186182	5185904	93	36.559	58.06	70	8.51e-10
SMU_1855	Clostridium beijerinckii HUN142	JHXK01000004	425332	425667	116	24.138	45.69	0.018	DUF2154	425431	425616	62	12.903	0.015		424673	424966	98	36.735	61.22	71	1.05e-08
SMU_1855	Lactobacillus helveticus	MPSU01000059	31207	30887	107	21.495	50.47	0.02	DUF2154	31156	30944	71	25.352	0.82		31968	31660	104	33.654	55.77	78	1.88e-12
SMU_1855	Lactobacillus helveticus CIRM-BIA 951	CBUK010000003	26254	25934	107	21.495	50.47	0.02	DUF2154	26203	25991	71	25.352	0.3		27015	26707	104	33.654	55.77	78	2.52e-12
SMU_1855	Clostridium beijerinckii G117	AKWA01000032	128622	128374	83	24.096	46.99	0.022	DUF2154	128523	128338	62	12.903	0.004		129281	128988	98	36.735	60.2	71	1.01e-09
SMU_1855	Clostridium sp. 2-1	PQCR01000068	2472	2720	83	24.096	46.99	0.022	DUF2154	2571	2756	62	12.903	0.000705		1813	2106	98	36.735	60.2	71	1.97e-08
SMU_1855	Clostridium sp. UBA6762	DKGU01000205	8557	8979	142	21.831	44.37	0.023	DUF2154	8743	8916	58	20.69	0.000184		7986	8279	98	36.735	59.18	71	1.71e-13
SMU_1855	Clostridium beijerinckii	LZZF01000039	19556	19308	83	24.096	46.99	0.023	DUF2154	19457	19272	62	12.903	0.001		20215	19922	98	36.735	60.2	71	1.69e-10
SMU_1855	Gemella morbillorum M424	ACRX01000012	73504	74031	182	22.527	40.66	0.024	DUF2154	73840	73944	40	35	1.91e-06		73045	73368	108	36.111	54.63	74	1.06e-14
SMU_1855	Clostridium sp. UBA2055	DDAP01000023	1764	2180	140	21.429	44.29	0.024	DUF2154	1944	2117	58	20.69	0.000299		1187	1480	98	37.755	59.18	71	1.6e-13
SMU_1855	Clostridium sp. UBA871	DBFV01000004	79540	79962	142	21.831	44.37	0.024	DUF2154	79726	79899	58	20.69	0.017		78969	79262	98	36.735	59.18	71	2.17e-13
SMU_1855	Clostridium sp. UBA3875	DGGL01000007	12487	12065	142	21.831	44.37	0.024	DUF2154	12301	12128	58	20.69	0.000287		13058	12765	98	36.735	59.18	71	2.22e-13
SMU_1855	Clostridium sp. UBA3887	DGFZ01000004	29236	28814	142	21.831	44.37	0.024	DUF2154	29050	28877	58	20.69	0.001		29807	29514	98	36.735	59.18	71	2.24e-13
SMU_1855	Clostridium sp. UBA3061	DFCF01000010	55448	55026	142	21.831	44.37	0.024	DUF2154	55262	55089	58	20.69	0.01		56019	55726	98	36.735	59.18	71	2.25e-13
SMU_1855	Clostridium sp. UBA5712	DIGW01000011	171176	170754	142	21.831	44.37	0.024	DUF2154	170990	170817	58	20.69	0.013		171747	171454	98	36.735	59.18	71	3.97e-13
SMU_1855	Clostridium beijerinckii	LZZE01000005	137258	137010	83	24.096	46.99	0.024	DUF2154	137159	136974	62	12.903	0.003		137917	137624	98	36.735	60.2	71	1.73e-10
SMU_1855	Clostridium beijerinckii	LZZD01000005	1671	1919	83	24.096	46.99	0.024	DUF2154	1770	1955	62	12.903	0.003		1012	1305	98	36.735	60.2	71	1.73e-10
SMU_1855	Clostridium sp. UBA4606	DGJC01000164	14427	14843	140	21.429	44.29	0.025	DUF2154	14607	14780	58	20.69	0.000531		13850	14143	98	36.735	59.18	71	2.56e-13
SMU_1855	Clostridium sp. UBA7791	DLCT01000005	1564690	1564274	140	21.429	44.29	0.025	DUF2154	1564510	1564337	58	20.69	0.03		1565267	1564974	98	36.735	59.18	71	3.78e-13
SMU_1855	Lactobacillus sp. UMNPBX6	PCZD01000067	3843	4163	107	20.561	50.47	0.027	DUF2154	4005	4106	34	32.353	0.9		3082	3390	104	34.615	55.77	78	1.25e-11
SMU_1855	Lactobacillus sp. UMNPBX14	PCYW01000067	3843	4163	107	20.561	50.47	0.027	DUF2154	4005	4106	34	32.353	0.9		3082	3390	104	34.615	55.77	78	1.25e-11
SMU_1855	Clostridium sporogenes	LJFK01000023	26041	26337	99	30.303	44.44	0.034	DUF2154	26182	26370	63	12.698	0.051		25425	25718	98	36.735	58.16	71	1.33e-11
SMU_1855	Eubacterium sp. CAG:192	CBDB010000151	978	1238	88	29.545	44.32	0.038	DUF2154	1077	1241	55	20	0.000104		214	528	105	31.429	58.1	79	2.57e-11
SMU_1855	Oenococcus alcoholitolerans	AXCV01000173	352	17	113	23.894	43.36	0.038	DUF2154	217	11	73	23.288	0.005		1004	747	87	34.483	56.32	65	2.86e-09
SMU_1855	Lactobacillus helveticus	JRTS01000034	8181	8501	107	21.495	49.53	0.039	DUF2154	8232	8444	71	26.761	0.043		7420	7728	104	33.654	56.73	78	1.27e-12
SMU_1855	Lactobacillus helveticus	JRQG01000035	8181	8501	107	21.495	49.53	0.039	DUF2154	8232	8444	71	26.761	0.043		7420	7728	104	33.654	56.73	78	1.27e-12
SMU_1855	Lactobacillus helveticus	NIGM01000075	1151	831	107	21.495	49.53	0.039	DUF2154	1100	888	71	26.761	0.046		1912	1604	104	33.654	56.73	78	1.63e-11
SMU_1855	Lactobacillus senmaizukei DSM 21775 = NBRC 103853	AYZH01000007	28512	27787	243	20.988	39.51	0.04	DUF2154	28053	27799	100	22	1.69e-05		28806	28546	88	40.909	62.5	66	1.06e-14
SMU_1855	Lactobacillus senmaizukei DSM 21775 = NBRC 103853	BCWD01000006	83597	84322	243	20.988	39.51	0.04	DUF2154	84056	84310	100	22	1.69e-05		83303	83563	88	40.909	62.5	66	1.45e-13
SMU_1855	Lactobacillus parakefiri	NCXI01000014	33925	34374	153	24.837	40.52	0.041	DUF2154	34159	34299	47	27.66	0.000562		33312	33623	105	33.333	56.19	79	1.72e-11
SMU_1855	Lactobacillus parakefiri DSM 10551	AZEN01000270	99554	99105	153	24.837	39.87	0.042	DUF2154	99320	99180	47	27.66	0.003		100167	99856	105	33.333	56.19	79	1.13e-10
SMU_1855	Lactobacillus parakefiri	NCXA01000002	99598	99149	153	24.837	39.87	0.042	DUF2154	99364	99224	47	27.66	0.002		100211	99900	105	33.333	56.19	79	1.45e-09
SMU_1855	Lactobacillus parakefiri	BDGB01000044	76652	77101	153	24.837	39.87	0.042	DUF2154	76886	77026	47	27.66	0.003		76039	76350	105	33.333	56.19	79	1.45e-09
SMU_1855	Clostridium sp. UBA1056	DCDL01000013	29098	28766	112	23.214	43.75	0.043	DUF2154	29002	28829	58	27.586	1.67e-05		29759	29466	98	33.673	57.14	71	1.16e-11
SMU_1855	Clostridium sulfidigenes	DDJZ01000015	107650	107357	101	28.713	44.55	0.057	DUF2154	107551	107366	62	12.903	0.01		108308	108015	98	37.755	59.18	71	1.62e-13
SMU_1855	Lactobacillus intestinalis DSM 6629	AZGN01000005	23035	22760	92	20.652	48.91	0.057	DUF2154	22999	22763	79	25.316	0.03		23765	23472	99	34.343	58.59	74	1.57e-11
SMU_1855	Clostridium sulfidigenes	JPMD01000032	85419	85126	101	28.713	44.55	0.057	DUF2154	85320	85135	62	12.903	0.008		86077	85784	98	37.755	59.18	71	2.1e-11
SMU_1855	Lactobacillus sp. ASF360	AQFR01000127	38672	38397	92	20.652	48.91	0.066	DUF2154	38636	38400	79	25.316	0.016		39402	39109	99	33.333	58.59	74	2e-11
SMU_1855	Hungatella hathewayi WAL-18680	ADLN01000046	42858	43292	153	21.569	39.22	0.072	DUF2154	43056	43241	70	21.429	0.004		42307	42576	90	32.222	52.22	68	1.66e-10
SMU_1855	Clostridium beijerinckii	LZZH01000060	19142	18894	83	22.892	46.99	0.072	DUF2154	19043	18858	62	12.903	0.00089		19801	19508	98	36.735	60.2	71	1.77e-10
SMU_1855	Clostridium beijerinckii	LZZG01000023	61352	61600	83	22.892	46.99	0.073	DUF2154	61451	61636	62	12.903	0.002		60693	60986	98	36.735	60.2	71	1.78e-10
SMU_1855	Gemella haemolysans ATCC 10379	ACDZ02000005	33718	33215	174	24.138	43.68	0.11	DUF2154	33523	33215	119	16.807	0.002		34189	33920	90	36.667	60	68	1.98e-12
SMU_1855	Clostridium sporogenes	JZJN01000039	2130	2426	99	29.293	43.43	0.12	DUF2154	2271	2459	63	12.698	0.004		1514	1807	98	36.735	58.16	71	1.34e-11
SMU_1855	Clostridium sp. UBA7339	DKPI01000003	467682	467287	133	21.805	45.11	0.13	DUF2154	467496	467323	58	20.69	0.011		468253	467960	98	36.735	59.18	71	3.81e-13
SMU_1855	Clostridium botulinum	LAGM01000017	2192	2488	99	29.293	43.43	0.13	DUF2154	2333	2521	63	12.698	0.012		1576	1869	98	36.735	58.16	71	6.02e-12
SMU_1855	Clostridium botulinum	LAGD01000262	2202	2498	99	29.293	43.43	0.13	DUF2154	2343	2531	63	12.698	0.012		1586	1879	98	36.735	58.16	71	6.83e-12
SMU_1855	Clostridium sporogenes	JUYE01000158	19487	19191	99	29.293	43.43	0.13	DUF2154	19346	19158	63	12.698	0.016		20103	19810	98	36.735	58.16	71	6.84e-12
SMU_1855	Clostridium sporogenes	JZJO01000063	2152	2448	99	29.293	43.43	0.13	DUF2154	2293	2481	63	12.698	0.012		1536	1829	98	36.735	58.16	71	1.36e-11
SMU_1855	Ruminococcus sp. CAG:579	CBCK010000118	5882	5424	156	25	40.38	0.13	DUF2154	5576	5460	39	15.385	0.11		6322	6146	59	30.508	49.15	44	0.004
SMU_1855	Clostridium sulfidigenes isolate UBA5307	DHRR01000027	10803	11135	111	21.622	46.85	0.17	DUF2154	10983	11156	58	20.69	0.002		10226	10519	98	37.755	59.18	71	2.15e-13
SMU_1855	Faecalibacterium sp. UBA1771	DCGT01000026	35198	34752	152	28.289	41.45	0.18	DUF2154	34931	34722	70	18.571	0.000146		35656	35378	95	28.421	58.95	71	1.47e-10
SMU_1855	Lachnospiraceae bacterium UBA7164	DKWA01000083	5897	6151	85	25.882	43.53	0.26	DUF2154	5990	6220	92	15.217	7.27e-05		5217	5495	93	31.183	59.14	70	1.52e-12
SMU_1855	Lachnospiraceae bacterium UBA7179	DKVL01000058	9182	9436	85	25.882	43.53	0.27	DUF2154	9275	9505	92	15.217	0.000124		8502	8780	93	31.183	59.14	70	1.54e-12
SMU_1855	Lactobacillus sp. HT06-2	PQGL01000014	31085	31405	107	18.692	49.53	0.31	DUF2154	31247	31348	34	23.529	0.92		30333	30632	101	32.673	58.42	76	1.13e-12
SMU_1855	Lachnospiraceae bacterium UBA3401	DEPD01000140	322	23	101	24.752	40.59	0.38	DUF2154	259	29	92	15.217	0.049		1032	754	93	34.409	60.22	70	1.2e-14
SMU_1855	Clostridium sp. UBA4108	DFXM01000018	78820	79236	140	20	44.29	0.38	DUF2154	79000	79173	58	20.69	0.003		78243	78536	98	33.673	57.14	71	1.73e-11
SMU_1855	Lachnospiraceae bacterium UBA3404	DEPA01000033	431	132	101	24.752	40.59	0.42	DUF2154	368	138	92	15.217	0.19		1141	863	93	34.409	60.22	70	1.32e-14
SMU_1855	Lachnoclostridium sp. UBA933	DBDL01000205	11385	11134	85	29.412	41.18	0.51	DUF2154	11298	11050	97	16.495	7.59e-05		12168	11836	122	27.869	51.64	92	1.01e-13
SMU_1855	Clostridium sp. KNHs214	JQMW01000004	11581	11366	72	30.556	44.44	0.56	DUF2154	11518	11366	51	9.804	0.52		12275	11997	93	36.559	59.14	70	1.19e-08
SMU_1855	Ruminococcus sp. UBA7477	DLOT01000073	1156	1518	135	22.963	40.74	0.65	DUF2154	1279	1509	77	19.481	1.31e-07		517	804	96	33.333	55.21	72	2.07e-12
SMU_1855	Enterococcus timonensis	FNVY01000004	126021	125719	101	22.772	42.57	1	DUF2154	126021	125815	69	20.29	5.49e-06		127033	126629	136	34.559	56.62	92	2.92e-19
SMU_1855	Bacteroidales bacterium UBA4893	DHCV01000039	33785	34174	130	21.538	44.62	1	DUF2154	33905	34171	101	19.802	1.86e-15		34516	34689	58	29.31	55.17	43	0.21
SMU_1855	Clostridium sp. UBA6758	DKGY01000033	7944	7696	83	21.687	45.78	1.3	DUF2154	7848	7660	63	23.81	1.7e-06		8605	8312	98	35.714	58.16	71	7.66e-13
SMU_1855	Lachnospiraceae bacterium A4	ASSR01000069	84297	83998	101	24.752	38.61	1.9	DUF2154	84234	84085	50	22	0.46		85007	84729	93	32.258	59.14	70	1.24e-10
SMU_1855	Roseburia sp. CAG:197_41_10	MNTI01000053	11600	11415	63	31.746	46.03	2.7	DUF2154	11624	11430	65	21.538	3.55e-05		12417	12139	93	33.333	62.37	70	1.12e-14
SMU_1855	Clostridium sp. CAG:448	CBFP010000136	7662	7369	100	21	42	3.2	DUF2154	7599	7435	55	25.455	4.22e-07		8249	8076	58	32.759	62.07	44	0.002
SMU_1855	Lactobacillus uvarum DSM 19971	AZEG01000016	11293	10910	138	21.014	37.68	4.3	DUF2154	11191	10973	73	8.219	0.066		11898	11623	95	41.053	63.16	71	4.17e-14
SMU_1855	Clostridium sp. 44_14	MNRV01000014	30392	30207	66	31.818	48.48	5.3	DUF2154	30425	30213	83	18.072	0.072		31291	30977	105	33.333	60.95	79	1.19e-15
SMU_2081	Streptococcus mutans	CP013237	1669372	1668929	148	100	228	1.49e-68	DUF3021	1669363	1668953	137	27.737	2.86e-09		1669819	1669388	144	100	100	100	3.71e-91
SMU_2081	Streptococcus mutans UA159-FR	CP007016	1953175	1953618	148	100	228	1.49e-68	DUF3021	1953184	1953594	137	27.737	2.92e-09		1952728	1953159	144	100	100	100	6.97e-91
SMU_2081	Streptococcus mutans UA159	AE014133	1954524	1954967	148	100	228	1.49e-68	DUF3021	1954533	1954943	137	27.737	2.93e-09		1954077	1954508	144	100	100	100	9.11e-91
SMU_2081	Streptococcus mutans	CP021318	1996596	1997039	148	100	228	1.49e-68	DUF3021	1996605	1997015	137	27.737	3.02e-09		1996149	1996580	144	100	100	100	1.13e-90
SMU_2081	Streptococcus mutans NN2025	AP010655	1930438	1930881	148	100	228	1.49e-68	DUF3021	1930447	1930857	137	27.737	2.9e-09		1929991	1930422	144	97.222	97.92	100	1.75e-87
SMU_2081	Streptococcus mutans SF12	AHRF01000039	15852	15409	148	100	100	3.8e-68	DUF3021	15843	15433	137	27.737	2.76e-11		16299	15868	144	100	100	100	1.81e-91
SMU_2081	Streptococcus mutans TCI-204	AGLK01000130	7517	7960	148	100	100	3.8e-68	DUF3021	7526	7936	137	27.737	2.78e-11		7070	7501	144	98.611	99.31	100	5.71e-91
SMU_2081	Streptococcus mutans TCI-224	AGLS01000129	7521	7964	148	100	100	3.8e-68	DUF3021	7530	7940	137	27.737	2.76e-11		7074	7505	144	97.917	98.61	100	9.12e-89
SMU_2081	Streptococcus mutans TCI-109	AGKG01000139	7521	7964	148	100	100	3.8e-68	DUF3021	7530	7940	137	27.737	2.76e-11		7074	7505	144	97.917	98.61	100	3.95e-88
SMU_2081	Streptococcus mutans TCI-279	AGMH01000134	7752	8195	148	100	100	3.8e-68	DUF3021	7761	8171	137	27.737	2.96e-11		7305	7736	144	97.222	97.92	100	6.94e-88
SMU_2081	Streptococcus mutans TCI-11	AGKH01000136	7556	7999	148	100	100	3.8e-68	DUF3021	7565	7975	137	27.737	2.87e-11		7109	7540	144	97.222	98.61	100	8.92e-88
SMU_2081	Streptococcus mutans TCI-218	AGLN01000133	24632	25075	148	100	100	3.81e-68	DUF3021	24641	25051	137	27.737	3.59e-11		24185	24616	144	100	100	100	5.03e-92
SMU_2081	Streptococcus mutans NVAB	AHRW01000016	15841	15398	148	100	100	3.81e-68	DUF3021	15832	15422	137	27.737	3.14e-11		16288	15857	144	98.611	99.31	100	1.9e-90
SMU_2081	Streptococcus mutans TCI-264	AGMD01000135	14350	14793	148	100	100	3.81e-68	DUF3021	14359	14769	137	27.737	3.91e-11		13903	14334	144	96.528	97.92	100	3.4e-87
SMU_2081	Streptococcus mutans TCI-164	AGKY01000113	14347	14790	148	100	100	3.81e-68	DUF3021	14356	14766	137	27.737	3.91e-11		13900	14331	144	96.528	97.92	100	1.18e-86
SMU_2081	Streptococcus mutans TCI-151	AGKS01000120	14348	14791	148	100	100	3.81e-68	DUF3021	14357	14767	137	27.737	3.91e-11		13901	14332	144	96.528	97.92	100	1.18e-86
SMU_2081	Streptococcus mutans TCI-228	AGLU01000106	24639	25082	148	100	100	3.82e-68	DUF3021	24648	25058	137	27.737	5.39e-11		24192	24623	144	100	100	100	5.05e-92
SMU_2081	Streptococcus mutans SA38	AHRD01000031	15801	15358	148	100	100	3.82e-68	DUF3021	15792	15382	137	27.737	5.41e-11		16248	15817	144	100	100	100	5.24e-92
SMU_2081	Streptococcus mutans N3209	AHSL01000007	15851	15408	148	100	100	3.82e-68	DUF3021	15842	15432	137	27.737	5.42e-11		16298	15867	144	100	100	100	5.24e-92
SMU_2081	Streptococcus mutans 21	AHSZ01000014	15851	15408	148	100	100	3.82e-68	DUF3021	15842	15432	137	27.737	5.42e-11		16298	15867	144	100	100	100	5.24e-92
SMU_2081	Streptococcus mutans 4SM1	AHRL01000014	21995	22438	148	100	100	3.82e-68	DUF3021	22004	22414	137	27.737	5.41e-11		21548	21979	144	100	100	100	5.3e-92
SMU_2081	Streptococcus mutans T4	AHSE01000022	15851	15408	148	100	100	3.82e-68	DUF3021	15842	15432	137	27.737	5.42e-11		16298	15867	144	100	100	100	5.3e-92
SMU_2081	Streptococcus mutans 2ST1	AHRN01000023	22048	22491	148	100	100	3.82e-68	DUF3021	22057	22467	137	27.737	5.42e-11		21601	22032	144	100	100	100	5.3e-92
SMU_2081	Streptococcus mutans 15JP3	AHRJ01000002	22057	22500	148	100	100	3.82e-68	DUF3021	22066	22476	137	27.737	5.42e-11		21610	22041	144	100	100	100	5.3e-92
SMU_2081	Streptococcus mutans 11A1	AHRO01000035	15846	15403	148	100	100	3.82e-68	DUF3021	15837	15427	137	27.737	5.42e-11		16293	15862	144	100	100	100	3.57e-91
SMU_2081	Streptococcus mutans M2A	AHSK01000036	22042	22485	148	100	100	3.82e-68	DUF3021	22051	22461	137	27.737	5.42e-11		21595	22026	144	99.306	99.31	100	6.31e-91
SMU_2081	Streptococcus mutans 5SM3	AHRU01000034	21998	22441	148	100	100	3.82e-68	DUF3021	22007	22417	137	27.737	5.43e-11		21551	21982	144	97.917	98.61	100	9.7e-90
SMU_2081	Streptococcus mutans TCI-212	AGLM01000183	24635	25078	148	100	100	3.82e-68	DUF3021	24644	25054	137	27.737	5.41e-11		24188	24619	144	97.917	98.61	100	9.17e-89
SMU_2081	Streptococcus mutans TCI-210	AGLL01000131	25063	25506	148	100	100	3.82e-68	DUF3021	25072	25482	137	27.737	5.45e-11		24616	25047	144	97.917	98.61	100	9.17e-89
SMU_2081	Streptococcus mutans TCI-219	AGLO01000127	26841	27284	148	100	100	3.82e-68	DUF3021	26850	27260	137	27.737	5.71e-11		26394	26825	144	97.917	98.61	100	9.17e-89
SMU_2081	Streptococcus mutans NV1996	AHSN01000042	15848	15405	148	100	100	3.82e-68	DUF3021	15839	15429	137	27.737	4.19e-11		16295	15864	144	97.917	98.61	100	9.51e-89
SMU_2081	Streptococcus mutans 15VF2	AHRR01000016	22053	22496	148	100	100	3.82e-68	DUF3021	22062	22472	137	27.737	5.42e-11		21606	22037	144	97.917	98.61	100	9.62e-89
SMU_2081	Streptococcus mutans 11VS1	AHRT01000003	15822	15379	148	100	100	3.82e-68	DUF3021	15813	15403	137	27.737	5.87e-11		16269	15838	144	97.917	98.61	100	9.63e-89
SMU_2081	Streptococcus mutans TCI-298	AGMM01000134	27633	28076	148	100	100	3.82e-68	DUF3021	27642	28052	137	27.737	5.82e-11		27186	27617	144	97.917	98.61	100	1.15e-88
SMU_2081	Streptococcus mutans ST6	AHST01000014	25210	25653	148	100	100	3.82e-68	DUF3021	25219	25629	137	27.737	5.87e-11		24763	25194	144	97.222	98.61	100	2.69e-88
SMU_2081	Streptococcus mutans TCI-110	AGKI01000132	24641	25084	148	100	100	3.82e-68	DUF3021	24650	25060	137	27.737	5.38e-11		24194	24625	144	97.917	98.61	100	3.97e-88
SMU_2081	Streptococcus mutans 1SM1	AHRK01000012	15803	15360	148	100	100	3.82e-68	DUF3021	15794	15384	137	27.737	5.41e-11		16250	15819	144	97.222	97.92	100	4.19e-88
SMU_2081	Streptococcus mutans TCI-227	AGLT01000127	24643	25086	148	100	100	3.82e-68	DUF3021	24652	25062	137	27.737	5.39e-11		24196	24627	144	97.222	97.92	100	5.55e-88
SMU_2081	Streptococcus mutans TCI-223	AGLR01000130	26835	27278	148	100	100	3.82e-68	DUF3021	26844	27254	137	27.737	5.7e-11		26388	26819	144	97.222	97.92	100	5.56e-88
SMU_2081	Streptococcus mutans TCI-86	AGMX01000125	8827	9270	148	100	100	3.82e-68	DUF3021	8836	9246	137	27.737	5.14e-11		8380	8811	144	97.917	98.61	100	6.48e-88
SMU_2081	Streptococcus mutans TCI-99	AGNA01000128	24638	25081	148	100	100	3.82e-68	DUF3021	24647	25057	137	27.737	5.38e-11		24191	24622	144	97.917	98.61	100	6.48e-88
SMU_2081	Streptococcus mutans TCI-292	AGMK01000134	24635	25078	148	100	100	3.82e-68	DUF3021	24644	25054	137	27.737	5.38e-11		24188	24619	144	97.222	97.92	100	6.97e-88
SMU_2081	Streptococcus mutans TCI-62	AGMR01000133	24635	25078	148	100	100	3.82e-68	DUF3021	24644	25054	137	27.737	5.39e-11		24188	24619	144	97.222	97.92	100	6.97e-88
SMU_2081	Streptococcus mutans TCI-289	AGMJ01000134	24635	25078	148	100	100	3.82e-68	DUF3021	24644	25054	137	27.737	5.39e-11		24188	24619	144	97.222	97.92	100	6.97e-88
SMU_2081	Streptococcus mutans TCI-267	AGME01000124	24635	25078	148	100	100	3.82e-68	DUF3021	24644	25054	137	27.737	5.39e-11		24188	24619	144	97.222	97.92	100	6.97e-88
SMU_2081	Streptococcus mutans TCI-280	AGMI01000115	26453	26896	148	100	100	3.82e-68	DUF3021	26462	26872	137	27.737	5.65e-11		26006	26437	144	97.222	97.92	100	6.97e-88
SMU_2081	Streptococcus mutans TCI-260	AGMC01000136	26832	27275	148	100	100	3.82e-68	DUF3021	26841	27251	137	27.737	5.7e-11		26385	26816	144	97.222	97.92	100	6.97e-88
SMU_2081	Streptococcus mutans NFSM1	AHSG01000036	25204	25647	148	100	100	3.82e-68	DUF3021	25213	25623	137	27.737	5.88e-11		24757	25188	144	96.528	97.92	100	1.69e-87
SMU_2081	Streptococcus mutans TCI-138	AGKN01000128	24635	25078	148	100	100	3.82e-68	DUF3021	24644	25054	137	27.737	5.39e-11		24188	24619	144	97.222	97.92	100	2.41e-87
SMU_2081	Streptococcus mutans TCI-101	AGKF01000137	26835	27278	148	100	100	3.82e-68	DUF3021	26844	27254	137	27.737	5.7e-11		26388	26819	144	97.222	97.92	100	2.41e-87
SMU_2081	Streptococcus mutans M230	AHRH01000043	25197	25640	148	100	100	3.82e-68	DUF3021	25206	25616	137	27.737	5.87e-11		24750	25181	144	96.528	97.92	100	9.78e-87
SMU_2081	Streptococcus mutans TCI-220	AGLP01000142	9100	9543	148	100	100	3.83e-68	DUF3021	9109	9519	137	27.737	6.51e-11		8653	9084	144	100	100	100	5.05e-92
SMU_2081	Streptococcus mutans TCI-170	AGLA01000085	24632	25075	148	100	100	3.83e-68	DUF3021	24641	25051	137	27.737	7.27e-11		24185	24616	144	100	100	100	5.05e-92
SMU_2081	Streptococcus mutans TCI-177	AGLD01000107	27813	28256	148	100	100	3.83e-68	DUF3021	27822	28232	137	27.737	7.87e-11		27366	27797	144	100	100	100	5.05e-92
SMU_2081	Streptococcus mutans ST1	AHSS01000038	15852	15409	148	100	100	3.83e-68	DUF3021	15843	15433	137	27.737	7.64e-11		16299	15868	144	100	100	100	5.25e-92
SMU_2081	Streptococcus mutans TCI-278	AGMG01000096	27840	28283	148	100	100	3.83e-68	DUF3021	27849	28259	137	27.737	7.73e-11		27393	27824	144	100	100	100	6.34e-92
SMU_2081	Streptococcus mutans TCI-268	AGMF01000091	27830	28273	148	100	100	3.83e-68	DUF3021	27839	28249	137	27.737	7.73e-11		27383	27814	144	100	100	100	6.34e-92
SMU_2081	Streptococcus mutans TCI-294	AGML01000106	27828	28271	148	100	100	3.83e-68	DUF3021	27837	28247	137	27.737	7.88e-11		27381	27812	144	100	100	100	6.34e-92
SMU_2081	Streptococcus mutans TCI-70	AGMS01000107	24633	25076	148	100	100	3.83e-68	DUF3021	24642	25052	137	27.737	1.03e-10		24186	24617	144	100	100	100	6.34e-92
SMU_2081	Streptococcus mutans TCI-78	AGMU01000108	27813	28256	148	100	100	3.83e-68	DUF3021	27822	28232	137	27.737	1.04e-10		27366	27797	144	100	100	100	6.35e-92
SMU_2081	Streptococcus mutans TCI-75	AGMT01000106	27827	28270	148	100	100	3.83e-68	DUF3021	27836	28246	137	27.737	1.04e-10		27380	27811	144	100	100	100	6.35e-92
SMU_2081	Streptococcus mutans B13Sm1	ALYP01000006	29132	28689	148	100	100	3.83e-68	DUF3021	29123	28713	137	27.737	7.34e-11		29579	29148	144	100	100	100	1.17e-91
SMU_2081	Streptococcus mutans TCI-163	AGKX01000091	7537	7980	148	100	100	3.83e-68	DUF3021	7546	7956	137	27.737	7.51e-11		7090	7521	144	100	100	100	2.19e-91
SMU_2081	Streptococcus mutans TCI-123	AGKL01000107	27818	28261	148	100	100	3.83e-68	DUF3021	27827	28237	137	27.737	7.88e-11		27371	27802	144	100	100	100	2.19e-91
SMU_2081	Streptococcus mutans	NBFI01000010	34196	34639	148	100	100	3.83e-68	DUF3021	34205	34615	137	27.737	7.25e-11		33749	34180	144	100	100	100	2.6e-91
SMU_2081	Streptococcus mutans TCI-96	AGMZ01000119	24635	25078	148	100	100	3.83e-68	DUF3021	24644	25054	137	27.737	8.75e-11		24188	24619	144	100	100	100	3.57e-91
SMU_2081	Streptococcus mutans TCI-191	AGLG01000119	24600	25043	148	100	100	3.83e-68	DUF3021	24609	25019	137	27.737	8.75e-11		24153	24584	144	97.917	98.61	100	9.19e-89
SMU_2081	Streptococcus mutans TCI-243	AGLY01000065	24647	25090	148	100	100	3.83e-68	DUF3021	24656	25066	137	27.737	1.03e-10		24200	24631	144	97.917	98.61	100	1.15e-88
SMU_2081	Streptococcus mutans TCI-202	AGLJ01000112	26413	26856	148	100	100	3.83e-68	DUF3021	26422	26832	137	27.737	7.17e-11		25966	26397	144	97.222	97.92	100	5.56e-88
SMU_2081	Streptococcus mutans S1B	AHRC01000021	15840	15397	148	100	100	3.83e-68	DUF3021	15831	15421	137	27.737	6.1e-11		16287	15856	144	96.528	97.22	100	1.42e-86
SMU_2081	Streptococcus mutans TCI-196	AGLH01000089	24633	25076	148	100	100	3.84e-68	DUF3021	24642	25052	137	27.737	1.43e-10		24186	24617	144	100	100	100	5.06e-92
SMU_2081	Streptococcus mutans TCI-239	AGLW01000086	24637	25080	148	100	100	3.84e-68	DUF3021	24646	25056	137	27.737	1.48e-10		24190	24621	144	100	100	100	5.06e-92
SMU_2081	Streptococcus mutans TCI-173	AGLB01000111	27813	28256	148	100	100	3.84e-68	DUF3021	27822	28232	137	27.737	1.48e-10		27366	27797	144	100	100	100	5.06e-92
SMU_2081	Streptococcus mutans TCI-169	AGKZ01000059	24639	25082	148	100	100	3.84e-68	DUF3021	24648	25058	137	27.737	1.48e-10		24192	24623	144	100	100	100	5.06e-92
SMU_2081	Streptococcus mutans N66	AHSM01000003	75826	76269	148	100	100	3.84e-68	DUF3021	75835	76245	137	27.737	1.69e-10		75379	75810	144	100	100	100	5.26e-92
SMU_2081	Streptococcus mutans U138	AHSB01000014	15812	15369	148	100	100	3.84e-68	DUF3021	15803	15393	137	27.737	1.32e-10		16259	15828	144	100	100	100	5.31e-92
SMU_2081	Streptococcus mutans A19	AHSA01000018	15812	15369	148	100	100	3.84e-68	DUF3021	15803	15393	137	27.737	1.32e-10		16259	15828	144	100	100	100	5.31e-92
SMU_2081	Streptococcus mutans 8ID3	AHRB01000005	73689	73246	148	100	100	3.84e-68	DUF3021	73680	73270	137	27.737	1.91e-10		74136	73705	144	100	100	100	5.32e-92
SMU_2081	Streptococcus mutans NFSM2	AHRV01000003	73651	73208	148	100	100	3.84e-68	DUF3021	73642	73232	137	27.737	2.15e-10		74098	73667	144	100	100	100	5.32e-92
SMU_2081	Streptococcus mutans TCI-85	AGMW01000064	24646	25089	148	100	100	3.84e-68	DUF3021	24655	25065	137	27.737	1.48e-10		24199	24630	144	100	100	100	6.35e-92
SMU_2081	Streptococcus mutans TCI-400	AGMP01000092	27822	28265	148	100	100	3.84e-68	DUF3021	27831	28241	137	27.737	1.48e-10		27375	27806	144	100	100	100	6.35e-92
SMU_2081	Streptococcus mutans TCI-30	AGMN01000102	27813	28256	148	100	100	3.84e-68	DUF3021	27822	28232	137	27.737	1.48e-10		27366	27797	144	100	100	100	6.35e-92
SMU_2081	Streptococcus mutans TCI-249	AGMA01000097	27818	28261	148	100	100	3.84e-68	DUF3021	27827	28237	137	27.737	1.48e-10		27371	27802	144	100	100	100	6.35e-92
SMU_2081	Streptococcus mutans TCI-256	AGMB01000110	27822	28265	148	100	100	3.84e-68	DUF3021	27831	28241	137	27.737	1.53e-10		27375	27806	144	100	100	100	6.35e-92
SMU_2081	Streptococcus mutans TCI-82	AGMV01000048	73947	74390	148	100	100	3.84e-68	DUF3021	73956	74366	137	27.737	2.19e-10		73500	73931	144	100	100	100	6.35e-92
SMU_2081	Streptococcus mutans TCI-399	AGMO01000053	73951	74394	148	100	100	3.84e-68	DUF3021	73960	74370	137	27.737	2.19e-10		73504	73935	144	100	100	100	6.35e-92
SMU_2081	Streptococcus mutans PKUSS-HG01	AXSW01000012	78399	78842	148	100	100	3.84e-68	DUF3021	78408	78818	137	27.737	2.49e-10		77952	78383	144	100	100	100	1.17e-91
SMU_2081	Streptococcus mutans PKUSS-LG01	AXSX01000014	92912	93355	148	100	100	3.84e-68	DUF3021	92921	93331	137	27.737	2.7e-10		92465	92896	144	100	100	100	1.17e-91
SMU_2081	Streptococcus mutans B85SM-B	ALZB01000016	22291	22734	148	100	100	3.84e-68	DUF3021	22300	22710	137	27.737	1.38e-10		21844	22275	144	100	100	100	1.34e-91
SMU_2081	Streptococcus mutans B111SM-A	ALZF01000032	73745	73302	148	100	100	3.84e-68	DUF3021	73736	73326	137	27.737	1.38e-10		74192	73761	144	100	100	100	1.34e-91
SMU_2081	Streptococcus mutans B102SM-B	ALYW01000078	22053	22496	148	100	100	3.84e-68	DUF3021	22062	22472	137	27.737	1.38e-10		21606	22037	144	100	100	100	1.34e-91
SMU_2081	Streptococcus mutans B084SM-A	ALYR01000037	73755	73312	148	100	100	3.84e-68	DUF3021	73746	73336	137	27.737	1.38e-10		74202	73771	144	100	100	100	1.34e-91
SMU_2081	Streptococcus mutans B09Sm1	ALYU01000072	25193	25636	148	100	100	3.84e-68	DUF3021	25202	25612	137	27.737	1.42e-10		24746	25177	144	100	100	100	1.34e-91
SMU_2081	Streptococcus mutans B88SM-A	ALZC01000036	76068	76511	148	100	100	3.84e-68	DUF3021	76077	76487	137	27.737	2.15e-10		75621	76052	144	100	100	100	1.34e-91
SMU_2081	Streptococcus mutans B114SM-A	ALZG01000037	83789	84232	148	100	100	3.84e-68	DUF3021	83798	84208	137	27.737	2.26e-10		83342	83773	144	100	100	100	1.34e-91
SMU_2081	Streptococcus mutans TCI-222	AGLQ01000101	27820	28263	148	100	100	3.84e-68	DUF3021	27829	28239	137	27.737	1.53e-10		27373	27804	144	99.306	100	100	1.47e-91
SMU_2081	Streptococcus mutans R221	AHRG01000003	15852	15409	148	100	100	3.84e-68	DUF3021	15843	15433	137	27.737	1.32e-10		16299	15868	144	100	100	100	1.82e-91
SMU_2081	Streptococcus mutans U2B	AGWE01000011	75830	76273	148	100	100	3.84e-68	DUF3021	75839	76249	137	27.737	2.15e-10		75383	75814	144	100	100	100	1.82e-91
SMU_2081	Streptococcus mutans 5DC8	AOBX01000006	276374	276817	148	100	100	3.84e-68	DUF3021	276383	276793	137	27.737	5.1e-10		275927	276358	144	100	100	100	1.82e-91
SMU_2081	Streptococcus mutans	JVEO01000021	73809	73366	148	100	100	3.84e-68	DUF3021	73800	73390	137	27.737	1.38e-10		74256	73825	144	100	100	100	1.83e-91
SMU_2081	Streptococcus mutans TCI-116	AGKJ01000059	73966	74409	148	100	100	3.84e-68	DUF3021	73975	74385	137	27.737	1.25e-10		73519	73950	144	100	100	100	2.19e-91
SMU_2081	Streptococcus mutans TCI-153	AGKU01000055	24647	25090	148	100	100	3.84e-68	DUF3021	24656	25066	137	27.737	1.48e-10		24200	24631	144	100	100	100	2.19e-91
SMU_2081	Streptococcus mutans TCI-145	AGKP01000098	27814	28257	148	100	100	3.84e-68	DUF3021	27823	28233	137	27.737	1.48e-10		27367	27798	144	100	100	100	2.19e-91
SMU_2081	Streptococcus mutans TCI-152	AGKT01000101	27815	28258	148	100	100	3.84e-68	DUF3021	27824	28234	137	27.737	1.53e-10		27368	27799	144	100	100	100	2.19e-91
SMU_2081	Streptococcus mutans	NBFD01000007	22142	22585	148	100	100	3.84e-68	DUF3021	22151	22561	137	27.737	1.38e-10		21695	22126	144	100	100	100	2.61e-91
SMU_2081	Streptococcus mutans	NBFJ01000007	95151	94708	148	100	100	3.84e-68	DUF3021	95142	94732	137	27.737	1.69e-10		95598	95167	144	100	100	100	2.61e-91
SMU_2081	Streptococcus mutans	NBFA01000006	73741	73298	148	100	100	3.84e-68	DUF3021	73732	73322	137	27.737	2.19e-10		74188	73757	144	100	100	100	2.61e-91
SMU_2081	Streptococcus mutans	NBFK01000005	78399	78842	148	100	100	3.84e-68	DUF3021	78408	78818	137	27.737	2.19e-10		77952	78383	144	100	100	100	2.61e-91
SMU_2081	Streptococcus mutans	LGAC01000033	75826	76269	148	100	100	3.84e-68	DUF3021	75835	76245	137	27.737	2.46e-10		75379	75810	144	100	100	100	3.38e-91
SMU_2081	Streptococcus mutans TCI-92	AGMY01000049	73947	74390	148	100	100	3.84e-68	DUF3021	73956	74366	137	27.737	2.19e-10		73500	73931	144	100	100	100	3.58e-91
SMU_2081	Streptococcus mutans TCI-125	AGKM01000095	27813	28256	148	100	100	3.84e-68	DUF3021	27822	28232	137	27.737	1.48e-10		27366	27797	144	99.306	100	100	6.37e-91
SMU_2081	Streptococcus mutans A9	AHRX01000009	15842	15399	148	100	100	3.84e-68	DUF3021	15833	15423	137	27.737	1.32e-10		16289	15858	144	99.306	99.31	100	6.4e-91
SMU_2081	Streptococcus mutans 1ID3	AHSX01000016	80695	80252	148	100	100	3.84e-68	DUF3021	80686	80276	137	27.737	1.48e-10		81142	80711	144	99.306	100	100	1.05e-90
SMU_2081	Streptococcus mutans B05Sm11	ALYO01000022	22286	22729	148	100	100	3.84e-68	DUF3021	22295	22705	137	27.737	1.38e-10		21839	22270	144	99.306	99.31	100	1.41e-90
SMU_2081	Streptococcus mutans str. B16 P Sm1	ALZD01000003	5708	6151	148	100	100	3.84e-68	DUF3021	5717	6127	137	27.737	1.14e-10		5261	5692	144	98.611	99.31	100	1.52e-90
SMU_2081	Streptococcus mutans B115SM-A	ALZH01000013	22051	22494	148	100	100	3.84e-68	DUF3021	22060	22470	137	27.737	1.37e-10		21604	22035	144	99.306	99.31	100	1.62e-90
SMU_2081	Streptococcus mutans	LTAK01000021	99089	98646	148	100	100	3.84e-68	DUF3021	99080	98670	137	27.737	2.52e-10		99536	99105	144	99.306	99.31	100	2.11e-90
SMU_2081	Streptococcus mutans DSM 20523	AQWT01000007	6283	6726	148	100	100	3.84e-68	DUF3021	6292	6702	137	27.737	1.46e-10		5836	6267	144	98.611	99.31	100	6.55e-90
SMU_2081	Streptococcus mutans ATCC 25175	AOCB01000009	502919	503362	148	100	100	3.84e-68	DUF3021	502928	503338	137	27.737	8.36e-10		502472	502903	144	98.611	99.31	100	6.56e-90
SMU_2081	Streptococcus mutans	NBFE01000008	95128	94685	148	100	100	3.84e-68	DUF3021	95119	94709	137	27.737	1.46e-10		95575	95144	144	98.611	99.31	100	9.38e-90
SMU_2081	Streptococcus mutans TCI-242	AGLX01000061	24647	25090	148	100	100	3.84e-68	DUF3021	24656	25066	137	27.737	1.48e-10		24200	24631	144	97.917	98.61	100	9.2e-89
SMU_2081	Streptococcus mutans B107SM-B	ALYS01000042	89637	90080	148	100	100	3.84e-68	DUF3021	89646	90056	137	27.737	2.35e-10		89190	89621	144	97.917	98.61	100	2.12e-88
SMU_2081	Streptococcus mutans B23Sm1	ALZE01000066	73680	73237	148	100	100	3.84e-68	DUF3021	73671	73261	137	27.737	1.43e-10		74127	73696	144	97.917	98.61	100	2.44e-88
SMU_2081	Streptococcus mutans B082SM-A	ALYZ01000042	94972	95415	148	100	100	3.84e-68	DUF3021	94981	95391	137	27.737	2.43e-10		94525	94956	144	97.917	98.61	100	2.44e-88
SMU_2081	Streptococcus mutans	JWGS01000017	83528	83085	148	100	100	3.84e-68	DUF3021	83519	83109	137	27.737	2.49e-10		83975	83544	144	97.917	98.61	100	3.32e-88
SMU_2081	Streptococcus mutans	JWGO01000036	89535	89978	148	100	100	3.84e-68	DUF3021	89544	89954	137	27.737	2.49e-10		89088	89519	144	97.917	98.61	100	3.32e-88
SMU_2081	Streptococcus mutans TCI-149	AGKR01000115	52124	52567	148	100	100	3.84e-68	DUF3021	52133	52543	137	27.737	1.43e-10		51677	52108	144	97.917	98.61	100	3.99e-88
SMU_2081	Streptococcus mutans	NBFF01000008	80181	79738	148	100	100	3.84e-68	DUF3021	80172	79762	137	27.737	1.35e-10		80628	80197	144	97.917	98.61	100	4.73e-88
SMU_2081	Streptococcus mutans NLML4	AHSH01000057	72642	73085	148	100	100	3.84e-68	DUF3021	72651	73061	137	27.737	1.27e-10		72195	72626	144	97.222	97.92	100	5.79e-88
SMU_2081	Streptococcus mutans NLML9	AHSJ01000039	23632	23189	148	100	100	3.84e-68	DUF3021	23623	23213	137	27.737	1.38e-10		24079	23648	144	97.222	97.92	100	5.79e-88
SMU_2081	Streptococcus mutans W6	AHSO01000019	15900	15457	148	100	100	3.84e-68	DUF3021	15891	15481	137	27.737	1.51e-10		16347	15916	144	97.222	97.92	100	5.79e-88
SMU_2081	Streptococcus mutans B	AHTB01000008	89573	90016	148	100	100	3.84e-68	DUF3021	89582	89992	137	27.737	1.51e-10		89126	89557	144	97.222	97.92	100	5.79e-88
SMU_2081	Streptococcus mutans 14D	AHSY01000026	89108	89551	148	100	100	3.84e-68	DUF3021	89117	89527	137	27.737	1.51e-10		88661	89092	144	97.222	97.92	100	5.79e-88
SMU_2081	Streptococcus mutans G123	AHSC01000033	72628	73071	148	100	100	3.84e-68	DUF3021	72637	73047	137	27.737	1.27e-10		72181	72612	144	97.222	97.92	100	5.85e-88
SMU_2081	Streptococcus mutans 2VS1	AHRS01000008	15826	15383	148	100	100	3.84e-68	DUF3021	15817	15407	137	27.737	1.27e-10		16273	15842	144	97.222	97.92	100	5.85e-88
SMU_2081	Streptococcus mutans M21	AHSD01000009	89532	89975	148	100	100	3.84e-68	DUF3021	89541	89951	137	27.737	1.51e-10		89085	89516	144	97.222	97.92	100	5.85e-88
SMU_2081	Streptococcus mutans B07Sm2	ALYT01000044	89561	90004	148	100	100	3.84e-68	DUF3021	89570	89980	137	27.737	1.64e-10		89114	89545	144	97.222	97.92	100	1.48e-87
SMU_2081	Streptococcus mutans AC4446	AOCA01000038	26865	27308	148	100	100	3.84e-68	DUF3021	26874	27284	137	27.737	3.33e-10		26418	26849	144	97.222	97.92	100	2.01e-87
SMU_2081	Streptococcus mutans B12Sm1	ALYQ01000027	73641	73198	148	100	100	3.84e-68	DUF3021	73632	73222	137	27.737	1.42e-10		74088	73657	144	96.528	97.92	100	6.29e-87
SMU_2081	Streptococcus mutans KK21	AOBY01000002	1544259	1544702	148	100	100	3.85e-68	DUF3021	1544268	1544678	137	27.737	2.33e-09		1543812	1544243	144	100	100	100	1.82e-91
SMU_2081	Streptococcus mutans	NBTK02000001	67411	67854	148	100	100	3.85e-68	DUF3021	67420	67830	137	27.737	3.09e-09		66964	67395	144	97.917	98.61	100	3.79e-88
SMU_2081	Streptococcus mutans	BDOS01000001	1888928	1889371	148	100	100	3.85e-68	DUF3021	1888937	1889347	137	27.737	2.88e-09		1888481	1888912	144	97.222	97.92	100	2.38e-87
SMU_2081	Streptococcus mutans TCI-179	AGLE01000121	24634	25077	148	99.324	99.32	4.49e-68	DUF3021	24643	25053	137	27.007	4.59e-11		24187	24618	144	97.917	98.61	100	9.14e-89
SMU_2081	Streptococcus mutans TCI-162	AGKW01000126	24640	25083	148	99.324	99.32	4.49e-68	DUF3021	24649	25059	137	27.007	4.57e-11		24193	24624	144	97.917	98.61	100	3.96e-88
SMU_2081	Streptococcus mutans TCI-154	AGKV01000116	24640	25083	148	99.324	99.32	4.49e-68	DUF3021	24649	25059	137	27.007	4.57e-11		24193	24624	144	97.917	98.61	100	3.96e-88
SMU_2081	Streptococcus mutans TCI-148	AGKQ01000117	24634	25077	148	99.324	99.32	4.49e-68	DUF3021	24643	25053	137	27.007	4.57e-11		24187	24618	144	97.917	98.61	100	3.96e-88
SMU_2081	Streptococcus mutans SM6	AHSR01000018	15690	15247	148	99.324	99.32	4.52e-68	DUF3021	15681	15271	137	27.007	1.92e-10		16137	15706	144	97.917	98.61	100	9.56e-89
SMU_2081	Streptococcus mutans	NFUJ01000005	11891	12334	148	99.324	100	5.78e-68	DUF3021	11900	12310	137	27.737	3.39e-11		11444	11875	144	97.917	98.61	100	3.9e-88
SMU_2081	Streptococcus mutans SF14	AHSQ01000028	13476	13919	148	99.324	100	5.79e-68	DUF3021	13485	13895	137	27.737	4.19e-11		13029	13460	144	97.917	98.61	100	9.51e-89
SMU_2081	Streptococcus mutans SA41	AHRE01000017	15856	15413	148	99.324	100	5.8e-68	DUF3021	15847	15437	137	27.737	5.43e-11		16303	15872	144	97.917	98.61	100	9.53e-89
SMU_2081	Streptococcus mutans 66-2A	AHTA01000008	26773	27216	148	99.324	100	5.8e-68	DUF3021	26782	27192	137	27.737	6.11e-11		26326	26757	144	97.917	98.61	100	9.53e-89
SMU_2081	Streptococcus mutans NCTC 11060	AOCC01000032	13478	13921	148	99.324	100	5.81e-68	DUF3021	13487	13897	137	27.737	6.93e-11		13031	13462	144	96.528	97.22	100	1.35e-86
SMU_2081	Streptococcus mutans B24Sm2	ALYV01000011	73036	72593	148	99.324	100	5.82e-68	DUF3021	73027	72617	137	27.737	1.37e-10		73483	73052	144	97.917	98.61	100	2.44e-88
SMU_2081	Streptococcus mutans NLML8	AHSV01000021	10073	10516	148	99.324	100	6.13e-68	DUF3021	10082	10492	137	27.737	7.7e-11		9626	10057	144	97.917	98.61	100	9.6e-89
SMU_2081	Streptococcus mutans SM4	AHTC01000055	25204	25647	148	99.324	100	6.15e-68	DUF3021	25213	25623	137	27.737	1.56e-10		24757	25188	144	97.222	97.92	100	5.77e-88
SMU_2081	Streptococcus mutans SF1	AHSP01000053	25204	25647	148	99.324	100	6.15e-68	DUF3021	25213	25623	137	27.737	1.56e-10		24757	25188	144	97.222	97.92	100	5.77e-88
SMU_2081	Streptococcus mutans LJ23	AP012336	1921042	1921485	148	99.324	226	6.83e-68	DUF3021	1921051	1921461	137	28.467	3.76e-09		1920595	1921026	144	97.222	97.92	100	3.36e-86
SMU_2081	Streptococcus mutans 11SSST2	AHRP01000005	22067	22510	148	99.324	100	8.22e-68	DUF3021	22076	22486	137	27.737	5.42e-11		21620	22051	144	97.917	98.61	100	9.62e-89
SMU_2081	Streptococcus mutans TCI-143	AGKO01000148	7522	7965	148	99.324	100	1.09e-67	DUF3021	7531	7941	137	28.467	3.38e-11		7075	7506	144	98.611	99.31	100	2.47e-90
SMU_2081	Streptococcus mutans TCI-120	AGKK01000153	7562	8005	148	99.324	100	1.09e-67	DUF3021	7571	7981	137	28.467	3.38e-11		7115	7546	144	98.611	99.31	100	2.47e-90
SMU_2081	Streptococcus mutans TCI-51	AGMQ01000057	73961	74404	148	99.324	100	1.1e-67	DUF3021	73970	74380	137	28.467	2.68e-10		73514	73945	144	97.917	98.61	100	1.15e-88
SMU_2081	Streptococcus mutans NLML5	AHSI01000053	365	808	148	99.324	99.32	1.39e-67	DUF3021	374	784	137	28.467	1.95e-11		26	349	108	97.222	98.15	75	8.98e-64
SMU_2081	Streptococcus mutans SM1	AHTD01000001	34984	34541	148	99.324	99.32	1.41e-67	DUF3021	34975	34565	137	28.467	1.36e-10		35431	35000	144	97.222	98.61	100	2.62e-88
SMU_2081	Streptococcus mutans 24	AHTE01000027	15854	15411	148	99.324	99.32	1.85e-67	DUF3021	15845	15435	137	27.007	7.53e-11		16301	15870	144	97.917	98.61	100	9.53e-89
SMU_2081	Streptococcus mutans TCI-176	AGLC01000124	24642	25085	148	99.324	99.32	1.86e-67	DUF3021	24651	25061	137	27.007	1.22e-10		24195	24626	144	97.917	98.61	100	9.19e-89
SMU_2081	Streptococcus mutans B04Sm5	ALYY01000047	22297	22740	148	99.324	99.32	1.86e-67	DUF3021	22306	22716	137	27.007	1.9e-10		21850	22281	144	97.917	98.61	100	2.44e-88
SMU_2081	Streptococcus mutans B06Sm2	ALZA01000052	24319	23876	148	99.324	99.32	1.86e-67	DUF3021	24310	23900	137	27.007	2.38e-10		24766	24335	144	97.917	98.61	100	2.44e-88
SMU_2081	Streptococcus mutans KK23	AOBZ01000031	89569	90012	148	99.324	99.32	1.86e-67	DUF3021	89578	89988	137	27.007	3.25e-10		89122	89553	144	97.917	98.61	100	3.31e-88
SMU_2081	Streptococcus mutans	NBFC01000004	31935	31492	148	98.649	100	2.09e-67	DUF3021	31926	31516	137	27.737	1.52e-08		32382	31951	144	97.917	98.61	100	4.74e-88
SMU_2081	Streptococcus mutans N34	AHSF01000029	36313	36756	148	98.649	100	2.09e-67	DUF3021	36322	36732	137	27.737	7.15e-09		35866	36297	144	97.222	97.92	100	1.98e-87
SMU_2081	Streptococcus mutans TCI-146	AGKE01000140	27820	28263	148	98.649	100	2.09e-67	DUF3021	27829	28239	137	27.737	7.53e-09		27373	27804	144	97.222	97.92	100	8.17e-87
SMU_2081	Streptococcus mutans GS-5	CP003686	1948301	1948699	133	100	224	2.57e-67	DUF3021	1948310	1948720	137	27.737	2.05e-13		1947854	1948285	144	99.306	99.31	100	8.71e-90
SMU_2081	Streptococcus mutans U2A	AHSU01000056	12358	12801	148	98.649	99.32	2.67e-67	DUF3021	12367	12777	137	28.467	3.48e-11		11923	12342	140	96.429	96.43	97	9.6e-85
SMU_2081	Streptococcus mutans TCI-201	AGLI01000142	8985	9428	148	98.649	100	2.83e-67	DUF3021	8994	9404	137	28.467	3.23e-11		8538	8969	144	97.917	98.61	100	9.13e-89
SMU_2081	Streptococcus mutans TCI-244	AGLZ01000137	8829	9272	148	98.649	100	2.83e-67	DUF3021	8838	9248	137	28.467	3.2e-11		8382	8813	144	97.917	98.61	100	1.15e-88
SMU_2081	Streptococcus mutans	NBFG01000019	83602	83159	148	98.649	99.32	3.78e-67	DUF3021	83593	83183	137	28.467	1.55e-10		84049	83618	144	97.917	98.61	100	4.74e-88
SMU_2081	Streptococcus mutans	NBFB01000003	76909	77352	148	98.649	99.32	3.78e-67	DUF3021	76918	77328	137	28.467	1.77e-10		76462	76893	144	97.917	98.61	100	4.74e-88
SMU_2081	Streptococcus mutans N29	AHRY01000011	15903	15460	148	99.324	100	4.18e-67	DUF3021	15894	15484	137	27.737	1.41e-10		16350	15919	144	98.611	99.31	100	1.91e-90
SMU_2081	Streptococcus mutans TCI-187	AGLF01000126	24634	25077	148	99.324	100	4.19e-67	DUF3021	24643	25053	137	27.737	1.89e-10		24187	24618	144	97.222	97.92	100	5.56e-88
SMU_2081	Streptococcus mutans B112SM-A	ALYX01000006	22063	22506	148	99.324	100	4.2e-67	DUF3021	22072	22482	137	27.737	3.55e-10		21616	22047	144	97.222	97.92	100	8.34e-88
SMU_2081	Streptococcus mutans NLML1	AHSW01000053	15849	15406	148	97.973	99.32	5.03e-67	DUF3021	15840	15430	137	27.737	8.87e-11		16296	15865	144	97.222	97.92	100	2.82e-88
SMU_2081	Streptococcus mutans 4VF1	AHRQ01000018	22055	22498	148	97.973	99.32	5.03e-67	DUF3021	22064	22474	137	27.737	8.87e-11		21608	22039	144	97.222	97.92	100	2.85e-88
SMU_2081	Streptococcus mutans OMZ175	AHRI01000051	13474	13872	133	100	100	6.58e-67	DUF3021	13483	13893	137	27.737	2.92e-15		13027	13458	144	96.528	97.22	100	1.34e-86
SMU_2081	Streptococcus mutans	NBFH01000005	80763	81161	133	100	100	6.62e-67	DUF3021	80772	81182	137	27.737	1.17e-14		80316	80747	144	96.528	97.22	100	1.93e-86
SMU_2081	Streptococcus mutans NMT4863	AHRZ01000011	15901	15503	133	99.248	100	2.76e-66	DUF3021	15892	15491	134	26.866	9.58e-15		16348	15917	144	97.222	97.92	100	3.29e-88
SMU_2081	Streptococcus troglodytae	AP014612	2018967	2019410	148	94.595	219	1.52e-65	DUF3021	2018976	2019386	137	28.467	6.05e-09		2018616	2018951	112	94.643	95.54	78	1.53e-65
SMU_2081	Streptococcus orisasini	BCLE01000032	12872	13315	148	82.432	88.51	1.63e-56	DUF3021	12881	13306	142	29.577	3.92e-17		12425	12856	144	86.111	92.36	100	1.74e-78
SMU_2081	Streptococcus ratti FA-1 = DSM 20564	AOCD01000084	18403	18065	113	63.717	76.99	2.05e-38	DUF3021	18394	17969	142	30.282	1.71e-17		18852	18421	144	70.833	84.03	100	6.6e-62
SMU_2081	Streptococcus ratti FA-1 = DSM 20564	AJTZ01000005	1420262	1420600	113	63.717	76.99	2.07e-38	DUF3021	1420271	1420696	142	30.282	1.08e-15		1419813	1420244	144	70.833	84.03	100	1.31e-61
SMU_2081	Streptococcus devriesei DSM 19639	AUIN01000012	211247	211582	112	62.5	75.89	3.92e-38	DUF3021	211256	211681	142	30.986	3.46e-17		210798	211229	144	70.833	85.42	100	7.08e-64
SMU_2081	Streptococcus sp. 'caviae'	MOWR01000009	17363	17025	113	61.947	76.99	7.02e-37	DUF3021	17342	16929	138	27.536	1.9e-16		17812	17381	144	76.389	87.5	100	2.64e-67
SMU_2081	Streptococcus mutans 3SN1	AHRM01000071	25291	25602	104	86.538	86.54	6.62e-36	DUF3021	25330	25623	98	29.592	6.7e-13		24938	25189	84	96.429	96.43	58	1.01e-46
SMU_2081	Streptococcus caballi DSM 19004	ARCA01000003	82844	82503	119	48.739	63.03	4.35e-23	DUF3021	82835	82407	143	28.671	5.11e-15		83293	82865	143	42.657	62.94	97	3.55e-30
SMU_2081	Streptococcus orisratti DSM 15617	ARCG01000090	580	239	115	46.957	63.48	1.19e-22	DUF3021	571	143	143	29.371	1.62e-16		1041	601	147	43.537	64.63	100	1.08e-31
SMU_2081	Streptococcus pantholopis	CP014699	2014745	2015062	107	47.664	89	5.96e-20	DUF3021	2014754	2015182	143	27.273	4.35e-09		2014154	2014591	146	44.521	66.44	100	5.38e-33
SMU_2081	Streptococcus criceti HS-6	AEUV02000002	336042	335728	106	46.226	64.15	4.53e-19	DUF3021	336033	335608	142	24.648	5.83e-10		336500	336069	144	44.444	69.44	100	9.4e-37
SMU_2081	Streptococcus ferus DSM 20646	AQVD01000003	84191	83880	105	45.714	66.67	4.19e-17	DUF3021	84182	83769	138	29.71	1.16e-12		84636	84205	144	44.444	69.44	100	3.53e-35
SMU_2081	Facklamia miroungae	FNCK01000013	3645	3950	104	42.308	64.42	4.6e-17	DUF3021	3654	4070	140	32.143	9.97e-21		3192	3629	147	36.054	63.95	100	4.91e-27
SMU_2081	Gemella sp. oral taxon 928	CP014233	1710236	1709925	106	42.453	62.26	2.55e-16	DUF3021	1710227	1709808	141	31.915	1.4e-09		1710682	1710251	144	36.806	65.28	100	1.16e-29
SMU_2081	Gemella bergeriae ATCC 700627	AWVP01000068	2634	2945	106	42.453	63.21	5.27e-16	DUF3021	2643	3062	141	29.787	3.2e-10		2187	2618	144	37.5	65.97	100	2.04e-30
SMU_2081	Gemella massiliensis	FQLS01000006	258715	258404	106	42.453	62.26	5.5e-16	DUF3021	258706	258287	141	31.915	3.85e-10		259161	258730	144	36.806	65.28	100	5.76e-30
SMU_2081	Gemella sanguinis M325	ACRY02000003	87267	86956	106	40.566	66.98	2.42e-15	DUF3021	87252	86839	139	30.216	2.95e-10		87714	87283	144	36.111	63.89	100	5.85e-28
SMU_2081	Bavariicoccus seileri DSM 19936	ATXL01000087	1038	733	106	42.453	63.21	9.58e-15	DUF3021	1029	613	140	31.429	3.12e-17		1492	1055	146	38.356	63.7	100	1.26e-28
SMU_2081	Gemella sanguinis	PNGT01000007	43329	43640	106	39.623	66.98	9.79e-15	DUF3021	43344	43757	139	30.935	2.64e-11		42882	43313	144	36.111	63.89	100	7.22e-28
SMU_2081	Staphylococcus pasteuri	JUOB01000125	2156	2467	111	36.036	63.06	1.35e-14	DUF3021	2189	2584	133	26.316	4.07e-08		1710	2141	144	33.333	62.5	100	8.8e-26
SMU_2081	Gemella sanguinis	JWDE01000051	46513	46824	106	39.623	66.98	1.65e-14	DUF3021	46528	46941	139	30.935	1.38e-11		46066	46497	144	36.111	63.89	100	5.85e-28
SMU_2081	Gemella sanguinis ATCC 700632	JNJO01000006	20080	19769	106	39.623	67.92	3.03e-14	DUF3021	20065	19652	139	30.935	5.38e-11		20527	20096	144	36.111	64.58	100	4.1e-28
SMU_2081	Streptococcus sp. UMB1385	PNGU01000008	39837	40148	111	35.135	63.06	6.46e-14	DUF3021	39852	40265	139	26.619	7.22e-08		39391	39822	144	33.333	63.19	100	1.26e-25
SMU_2081	Gemella haemolysans M341	ACRO01000044	55036	54725	111	36.036	63.06	1.2e-13	DUF3021	55003	54608	133	27.068	1.09e-08		55482	55051	144	33.333	62.5	100	4.71e-27
SMU_2081	Gemella haemolysans	LSDC01000069	1248	1559	111	36.036	62.16	2.29e-13	DUF3021	1281	1676	133	25.564	3.41e-09		802	1233	144	33.333	63.19	100	3.83e-26
SMU_2081	Gemella haemolysans ATCC 10379	ACDZ02000008	21202	20891	111	36.036	62.16	2.42e-13	DUF3021	21169	20774	133	25.564	2.11e-07		21648	21217	144	31.944	63.89	100	6.45e-26
SMU_2081	Gemella morbillorum M424	ACRX01000014	68323	68012	106	44.34	66.04	9.09e-13	DUF3021	68290	67895	133	29.323	4.72e-11		68770	68339	144	35.417	61.11	100	4.09e-26
SMU_2081	Rothia nasimurium	LXWF01000041	211901	211572	111	34.234	56.76	4.64e-11	DUF3021	211898	211476	141	29.787	3.73e-18		212356	211922	149	29.53	53.02	100	3.87e-17
SMU_2081	Anaerococcus mediterraneensis	LT635772	336031	335726	105	33.333	58.2	9.13e-11	DUF3021	336022	335609	139	33.813	4.83e-14		336481	336044	146	29.452	60.96	100	4.34e-19
SMU_2081	Anaerococcus tetradius ATCC 35098	ACGC01000115	88727	88422	105	33.333	53.33	2.25e-10	DUF3021	88715	88305	138	32.609	4.83e-15		89131	88739	131	32.824	61.07	90	2.54e-20
SMU_2081	Anaerococcus tetradius	LRPM01000005	15072	15377	105	33.333	53.33	2.26e-10	DUF3021	15084	15494	138	32.609	7.42e-15		14668	15060	131	32.824	61.07	90	7.46e-20
SMU_2081	Peptoniphilus sp. oral taxon 386 str. F0131	ADCS01000008	4730	5038	105	34.286	51.43	5.84e-10	DUF3021	4742	5155	139	28.777	8.95e-11		4280	4717	147	38.095	66.67	100	1.71e-29
SMU_2081	Peptoniphilus sp. ChDC B134	AUQY01000005	123886	124194	105	34.286	51.43	5.86e-10	DUF3021	123898	124311	139	28.777	4.63e-10		123436	123873	147	38.095	66.67	100	2.26e-29
SMU_2081	Chlamydia trachomatis	CVOC01000021	24716	24501	72	41.667	61.11	2e-09	DUF3021	24806	24417	130	26.154	5.89e-16		25407	24949	153	30.719	51.63	100	3.47e-18
SMU_2081	Lactobacillus animalis	MCNR01000011	46872	46552	107	36.449	58.88	7.46e-09	DUF3021	46860	46462	133	41.353	5.83e-23		47305	46877	144	30.556	56.25	100	3.58e-20
SMU_2081	Lactobacillus animalis KCTC 3501 = DSM 20602	AEOF01000029	46190	45870	107	36.449	58.88	7.61e-09	DUF3021	46178	45780	133	40.602	1.96e-23		46473	46195	93	35.484	62.37	65	1.58e-15
SMU_2081	Lactobacillus animalis KCTC 3501 = DSM 20602	AYYW01000014	87683	88003	107	36.449	58.88	7.61e-09	DUF3021	87695	88093	133	40.602	1.96e-23		87400	87678	93	35.484	62.37	65	4.65e-15
SMU_2081	Lactobacillus animalis	JMHU01000003	142975	143295	107	36.449	58.88	8.06e-09	DUF3021	142987	143385	133	40.602	7.53e-23		142542	142970	144	30.556	56.25	100	1.42e-20
SMU_2081	Lactobacillus animalis	POVP01000001	314729	315049	107	36.449	58.88	8.07e-09	DUF3021	314741	315139	133	40.602	1.44e-22		314296	314724	144	30.556	56.25	100	2.21e-20
SMU_2081	Streptobacillus felis	LOHX01000152	15748	15449	104	33.654	50.96	9.81e-09	DUF3021	15742	15335	138	32.609	4.34e-12		16204	15767	146	37.671	54.79	100	1.25e-19
SMU_2081	Lactobacillus murinus	DEOT01000078	2950	2630	107	35.514	57.94	4.59e-08	DUF3021	2938	2540	133	42.105	1.36e-21		3383	2955	144	29.167	56.25	100	7.58e-21
SMU_2081	Lactobacillus murinus	DEOW01000025	5307	5627	107	35.514	57.94	4.59e-08	DUF3021	5319	5717	133	42.105	1.36e-21		4874	5302	144	29.167	56.25	100	7.58e-21
SMU_2081	Lactobacillaceae bacterium UBA5802	DIDK01000057	23056	23391	115	33.043	54.78	5.05e-08	DUF3021	23089	23502	138	39.13	2.37e-22		22646	23050	135	33.333	51.85	92	4e-15
SMU_2081	Lactobacillaceae bacterium UBA5807	DIDF01000009	23093	23428	115	33.043	54.78	5.06e-08	DUF3021	23126	23539	138	39.13	3.4e-22		22683	23087	135	33.333	51.85	92	4.01e-15
SMU_2081	Peptoniphilus lacrimalis DNF00528	JRNL01000102	3805	4113	105	28.571	55.24	5.13e-08	DUF3021	3820	4191	125	24	0.000322		3358	3786	143	39.161	64.34	99	1.24e-29
SMU_2081	Peptoniphilus duerdenii ATCC BAA-1640	AEEH01000014	46035	46352	109	32.11	52.29	5.15e-08	DUF3021	46044	46457	139	31.655	7.78e-13		45585	46022	146	33.562	63.01	100	1.21e-24
SMU_2081	Peptoniphilus lacrimalis 315-B	ADDO01000057	177039	176731	105	28.571	55.24	5.56e-08	DUF3021	177024	176653	125	23.2	0.003		177486	177058	143	39.161	64.34	99	2.49e-30
SMU_2081	Anaerococcus vaginalis ATCC 51170	ACXU01000003	446	147	104	29.808	53.85	5.96e-08	DUF3021	437	48	133	33.083	2.55e-11		896	465	145	35.862	62.76	99	5.26e-22
SMU_2081	Anaerococcus sp. HMSC065G05	LTEJ01000057	6049	5750	104	29.808	53.85	6.56e-08	DUF3021	6040	5651	133	33.083	6.75e-10		6499	6068	145	35.862	63.45	99	1.27e-21
SMU_2081	Peptoniphilus sp. BV3AC2	AWXD01000018	46325	46642	109	32.11	52.29	6.85e-08	DUF3021	46334	46747	139	32.374	1.46e-13		45876	46313	146	34.247	63.01	100	1.3e-24
SMU_2081	Faecalicoccus pleomorphus DSM 20574	ATUT01000005	35417	35749	111	30.631	52.25	9.8e-08	DUF3021	35435	35860	142	39.437	8.03e-26		34971	35402	144	28.472	54.86	99	1.1e-11
SMU_2081	Enterococcus faecium	NGKW01000035	3041	3319	93	35.484	59.14	9.99e-08	DUF3021	3053	3451	133	41.353	8.17e-24		2608	3036	144	29.861	56.25	100	1.3e-19
SMU_2081	Anaerococcus hydrogenalis	LRPL01000042	10343	10044	104	28.846	55.77	1.19e-07	DUF3021	10334	9945	133	31.579	8.88e-08		10793	10362	144	36.111	63.89	99	6.63e-25
SMU_2081	Actinomyces timonensis DSM 23838	AKGF01000020	42295	41990	103	32.039	58.25	1.43e-07	DUF3021	42292	41876	141	30.496	8.71e-24		42780	42340	148	31.081	55.41	100	3.65e-18
SMU_2081	Propionimicrobium sp. Marseille-P3275	LT706985	998755	999066	104	29.808	55.5	2.3e-07	DUF3021	998776	999183	137	30.657	4.12e-14		998420	998701	94	36.17	56.38	65	4.51e-13
SMU_2081	Lactobacillus sp. wkB8	CP009531	747653	747333	107	38.318	52.4	2.45e-07	DUF3021	747632	747210	142	33.099	2.63e-23		748069	747662	136	31.618	58.09	92	4.05e-15
SMU_2081	Urmitella timonensis	FQLW01000005	572390	572698	104	29.808	54.81	3.79e-07	DUF3021	572408	572815	137	29.927	5.07e-13		572026	572334	103	34.951	56.31	71	3.28e-15
SMU_2081	Peptoniphilus senegalensis JC140	CAEL01000013	18307	18606	104	30.769	57.69	3.94e-07	DUF3021	18289	18726	146	32.877	4.29e-17		17866	18276	137	32.117	60.58	94	5.23e-20
SMU_2081	Collinsella vaginalis	FWYK01000029	3657	3319	118	29.661	51.69	4.99e-07	DUF3021	3639	3232	136	28.676	9.09e-19		4143	3697	151	30.464	56.29	100	3.13e-16
SMU_2081	Anaerococcus sp. HMSC075B03	LTSR01000018	18087	17788	104	28.846	53.85	5.92e-07	DUF3021	18078	17689	133	30.827	6.43e-09		18537	18106	145	35.862	63.45	99	1.15e-21
SMU_2081	Anaerococcus vaginalis	CAGU01000026	9834	10133	104	28.846	52.88	7.89e-07	DUF3021	9843	10232	133	29.323	2.27e-09		9384	9815	145	36.552	62.76	99	1.78e-21
SMU_2081	Actinomyces slackii ATCC 49928	AUAK01000009	40657	40941	96	31.25	55.21	9.09e-07	DUF3021	40633	41040	137	30.657	4.56e-23		40112	40552	148	31.757	53.38	100	5.29e-18
SMU_2081	Lactobacillus murinus	DKVA01000163	3073	2753	107	33.645	56.07	1.06e-06	DUF3021	3061	2663	133	42.857	6.84e-24		3506	3078	144	29.861	56.94	100	9.47e-21
SMU_2081	Anaerococcus sp. HMSC068A02	LTGQ01000071	25595	25296	104	27.885	53.85	1.51e-06	DUF3021	25586	25197	133	30.075	8.39e-09		26045	25614	145	35.862	64.14	99	4.1e-19
SMU_2081	Varibaculum cambriense	LSDN01000018	62632	62940	104	29.808	54.81	1.99e-06	DUF3021	62650	63057	137	29.927	4.14e-14		62294	62575	94	37.234	58.51	65	7.3e-14
SMU_2081	Peptoniphilus lacrimalis DSM 7455	ARKX01000007	8038	7730	105	26.667	53.33	2.12e-06	DUF3021	8023	7652	125	24	0.000145		8485	8057	143	39.86	65.03	99	3.07e-30
SMU_2081	Varibaculum cambriense DSM 15806	ATUF01000004	207571	207882	104	29.808	53.85	2.33e-06	DUF3021	207592	207999	137	30.657	4.2e-13		207235	207516	94	37.234	58.51	65	4.06e-14
SMU_2081	Lactobacillus murinus DSM 20452 = NBRC 14221	AYYN01000028	3556	3236	107	33.645	56.07	2.34e-06	DUF3021	3544	3122	141	43.972	1.22e-25		3989	3561	144	29.861	56.94	100	1.48e-20
SMU_2081	Lactobacillus murinus DSM 20452 = NBRC 14221	BCVJ01000013	3505	3185	107	33.645	56.07	2.34e-06	DUF3021	3493	3071	141	43.972	1.21e-25		3938	3510	144	29.861	56.94	100	2.47e-20
SMU_2081	Campylobacter sp. AAUH-44UCsig-a	PPCJ01000163	289104	288793	104	28.846	51.92	2.44e-06	DUF3021	289083	288676	137	30.657	9.96e-15		289628	289158	157	29.299	47.13	100	9.88e-16
SMU_2081	Lactobacillus murinus ASF361	AQFS01000044	30935	31255	107	33.645	56.07	2.58e-06	DUF3021	30947	31345	133	42.857	7.86e-23		30502	30930	144	29.861	56.94	100	1.2e-20
SMU_2081	Lactobacillus murinus	BDFM01000170	6102	6422	107	33.645	56.07	2.7e-06	DUF3021	6114	6536	141	43.972	3.16e-26		5669	6097	144	29.861	56.94	100	1.45e-20
SMU_2081	Peptoniphilus grossensis ph5	CAGX01000010	13492	13193	104	29.808	55.77	3.44e-06	DUF3021	13510	13073	146	33.562	1.47e-18		13960	13523	146	32.192	59.59	100	5.84e-21
SMU_2081	Peptoniphilus sp. oral taxon 375 str. F0436	AFUH01000001	144686	145021	115	31.304	47.83	3.7e-06	DUF3021	144695	145114	141	32.624	6.4e-15		144236	144673	146	32.877	57.53	100	3.59e-23
SMU_2081	Peptoniphilus sp. HMSC062D09	LTGC01000067	491	192	104	29.808	55.77	3.77e-06	DUF3021	509	72	146	33.562	5.93e-19		959	522	146	32.192	60.27	100	3.41e-21
SMU_2081	Varibaculum cambriense	PKHX01000004	123447	123758	104	28.846	53.85	3.8e-06	DUF3021	123468	123875	137	29.927	1.49e-12		123084	123392	103	35.922	54.37	71	1.6e-15
SMU_2081	Varibaculum sp. Marseille-P2802	FNWI01000004	123339	123650	104	28.846	53.85	3.91e-06	DUF3021	123360	123767	137	29.927	4.5e-12		123003	123284	94	38.298	58.51	65	9.4e-15
SMU_2081	Facklamia hominis CCUG 36813	AGZD01000010	21399	21704	105	26.667	50.48	4e-06	DUF3021	21411	21821	138	28.986	4.28e-15		20950	21387	146	35.616	62.33	100	2.76e-25
SMU_2081	Dolosigranulum pigrum	MUYF01000003	1900121	1900426	105	26.667	51.43	4.14e-06	DUF3021	1900130	1900528	134	31.343	1.71e-08		1899672	1900109	146	34.247	63.01	100	2.79e-24
SMU_2081	Anaerococcus obesiensis ph10	CAGV01000015	95770	96069	104	26.923	53.85	4.96e-06	DUF3021	95779	96168	133	30.827	5.84e-09		95320	95751	145	35.862	63.45	99	1.57e-21
SMU_2081	Varibaculum cambriense	PNGC01000001	1004045	1003734	104	28.846	53.85	5.91e-06	DUF3021	1004024	1003617	137	29.927	2.95e-12		1004381	1004100	94	37.234	57.45	65	7.09e-15
SMU_2081	Arcanobacterium sp. S3PF19	JRMX01000011	22987	22676	105	31.429	49.52	8.1e-06	DUF3021	22972	22559	139	27.338	7.02e-18		23542	23048	167	26.946	45.51	100	3.49e-10
SMU_2081	Lactobacillus helsingborgensis	JXJR01000006	50546	50226	107	36.449	56.07	8.91e-06	DUF3021	50525	50103	142	33.099	2e-26		50816	50622	67	34.328	55.22	44	0.006
SMU_2081	Propionimicrobium lymphophilum DSM 4903	AUIB01000009	53745	53434	104	26.923	52.88	1.05e-05	DUF3021	53724	53317	137	30.657	6.6e-16		54080	53799	94	37.234	58.51	65	1.22e-14
SMU_2081	Facklamia hominis ACS-120-V-Sch10	AGZC01000025	143591	143896	105	26.667	50.48	1.21e-05	DUF3021	143600	143980	128	32.031	9.43e-10		143186	143578	131	33.588	64.12	90	1.3e-21
SMU_2081	Sneathia amnii	CP011280	163593	163856	92	31.522	57.61	1.59e-05	DUF3021	163566	163964	136	29.412	1.65e-10		163116	163553	146	34.247	56.85	100	3.09e-21
SMU_2081	Clostridiales bacterium SIT11	CYUK01000003	405498	405806	105	32.381	49.52	2.12e-05	DUF3021	405507	405923	140	27.857	2.92e-11		405048	405485	146	34.247	58.22	100	3.98e-23
SMU_2081	Actinomyces turicensis	PKKJ01000011	427	221	69	33.333	59.42	2.23e-05	DUF3021	511	104	137	30.657	2.57e-14		852	586	89	40.449	59.55	61	2.45e-14
SMU_2081	Peptoniphilus sp. KHD5	FLQT01000003	872426	872731	105	28.571	46.67	2.36e-05	DUF3021	872435	872848	139	30.935	7.7e-16		871975	872412	146	32.877	58.9	100	8.74e-20
SMU_2081	Anaerococcus lactolyticus ATCC 51172	ABYO01000194	40711	41016	105	25.714	51.43	2.51e-05	DUF3021	40723	41133	138	27.536	2.37e-15		40261	40698	146	32.192	60.27	100	6.85e-22
SMU_2081	Anaerococcus lactolyticus S7-1-13	JRMW01000037	104277	104582	105	25.714	51.43	2.51e-05	DUF3021	104289	104699	138	27.536	5.67e-15		103827	104264	146	32.192	60.96	100	1.49e-21
SMU_2081	Peptoniphilus sp. HMSC075B08	LTTA01000056	13200	12901	104	27.885	56.73	2.76e-05	DUF3021	13206	12781	142	32.394	9.11e-14		13668	13231	146	30.822	58.22	100	8.97e-19
SMU_2081	Lactobacillus satsumensis DSM 16230 = JCM 12392	AZFQ01000053	75149	74883	89	31.461	56.18	2.98e-05	DUF3021	75137	74718	140	40	4.31e-25		75463	75155	103	30.097	54.37	71	7.44e-10
SMU_2081	Peptoniphilus grossensis	MJIH01000001	477828	478175	116	27.586	50.86	3.2e-05	DUF3021	477852	478271	140	38.571	1.98e-13		477384	477821	146	33.562	59.59	100	3.22e-23
SMU_2081	Trueperella pyogenes	JWCP01000076	9859	9548	104	28.846	51.92	3.24e-05	DUF3021	9838	9431	137	30.657	2.73e-16		10383	9913	157	29.299	47.13	100	2.55e-15
SMU_2081	Actinomyces turicensis ACS-279-V-Col4	AGWQ01000002	176602	176913	104	28.846	51.92	3.31e-05	DUF3021	176623	177030	137	30.657	5.06e-15		176078	176548	157	29.299	47.13	100	1.29e-15
SMU_2081	Lactobacillus satsumensis DSM 16230 = JCM 12392	BBCQ01000018	2143	2409	89	31.461	56.18	3.42e-05	DUF3021	2155	2436	94	37.234	1.2e-14		1829	2137	103	30.097	54.37	71	9.36e-10
SMU_2081	Urinacoccus sp. Marseille-P3926	OCTU01000001	528850	529185	115	30.435	46.96	3.87e-05	DUF3021	528859	529278	141	32.624	9.44e-15		528400	528837	146	33.562	57.53	100	3.34e-23
SMU_2081	Urinacoccus massiliensis	FPLH01000016	253149	252814	115	30.435	46.96	6.98e-05	DUF3021	253140	252721	141	32.624	4.87e-15		253599	253162	146	32.877	57.53	100	3e-23
SMU_2081	Peptoniphilus obesi ph1	CAHB01000013	62879	63187	105	29.524	50.48	7.53e-05	DUF3021	62888	63265	128	28.906	2.74e-07		62419	62859	147	38.095	63.95	99	7.28e-25
SMU_2081	Peptoniphilus sp. KHD4	FMWM01000002	1196286	1196615	112	31.25	55.36	9.03e-05	DUF3021	1196295	1196711	140	31.429	1.46e-11		1195836	1196267	144	35.417	61.11	99	1.51e-23
SMU_2081	Lactobacillaceae bacterium UBA5810	DIDC01000014	281	559	93	27.957	56.99	9.13e-05	DUF3021	308	727	140	42.143	1.32e-22		30	284	85	37.647	55.29	58	1.01e-10
SMU_2081	Peptoniphilus sp. KHD2	FXLP01000005	41847	41536	104	28.846	50	0.000136	DUF3021	41841	41416	142	35.211	1.53e-14		42303	41866	146	31.507	58.22	100	1.4e-19
SMU_2081	Peptoniphilus sp. DNF00840	LSDH01000029	66983	67294	104	28.846	50	0.000136	DUF3021	66989	67414	142	35.211	1.42e-15		66527	66964	146	31.507	58.22	100	1.77e-19
SMU_2081	Oceanivirga salmonicida	LOQI01000058	1125	1322	66	30.303	53.03	0.00017	DUF3021	1104	1403	100	33	6.65e-08		545	985	147	31.293	52.38	100	8.58e-17
SMU_2081	Sneathia sanguinegens	LOQF01000008	733	1050	110	29.091	52.73	0.000177	DUF3021	736	1134	136	28.676	7.37e-10		286	723	146	34.247	56.16	100	3.47e-21
SMU_2081	Anaerococcus hydrogenalis	PNHP01000008	54343	54143	69	30.435	59.42	0.000179	DUF3021	54298	54023	95	34.737	5.1e-07		54892	54461	144	38.194	63.19	99	8.62e-26
SMU_2081	Lactobacillus salivarius CECT 5713	CP002034	1772191	1771991	67	31.343	43.9	0.000224	DUF3021	1772287	1771877	139	37.41	2.57e-19		1772745	1772329	139	28.777	48.92	97	9.28e-11
SMU_2081	Lactobacillus salivarius str. Ren	CP011403	1685881	1685681	67	31.343	43.9	0.000268	DUF3021	1685977	1685567	139	36.691	1.55e-19		1686435	1686019	139	28.777	48.92	97	6.07e-11
SMU_2081	Lactobacillus salivarius	LT604074	826143	825943	67	31.343	43.9	0.000268	DUF3021	826239	825829	139	36.691	1.58e-19		826697	826281	139	28.777	48.92	97	9.56e-11
SMU_2081	Lactobacillus salivarius	CP024063	745553	745753	67	31.343	43.9	0.000268	DUF3021	745457	745867	139	36.691	1.33e-19		744999	745415	139	28.777	48.92	97	1.02e-10
SMU_2081	Lactobacillus salivarius	CP024067	659363	659163	67	31.343	43.9	0.000268	DUF3021	659459	659049	139	36.691	1.5e-19		659917	659501	139	28.777	48.92	97	1.09e-10
SMU_2081	Anaerococcus hydrogenalis ACS-025-V-Sch4	AEXN01000014	39659	39859	69	30.435	59.42	0.000272	DUF3021	39704	39979	95	34.737	4.36e-07		39110	39541	144	38.194	63.89	99	1.83e-26
SMU_2081	Peptoniphilus harei ACS-146-V-Sch2b	AENP01000032	38281	38592	104	27.885	50	0.00029	DUF3021	38287	38712	142	35.211	2.36e-14		37825	38262	146	31.507	57.53	100	9.55e-20
SMU_2081	Anaerococcus hydrogenalis DSM 7454	ABXA01000031	73976	74176	69	30.435	59.42	0.000329	DUF3021	74021	74296	95	34.737	6.51e-07		73427	73858	144	38.194	63.89	99	1.83e-26
SMU_2081	Lactobacillus bombicola	FOMN01000004	161469	161146	112	30.357	54.46	0.000357	DUF3021	161463	161047	139	33.813	1.44e-16		161792	161490	101	34.653	58.42	69	4.35e-12
SMU_2081	Lactobacillus bombicola	NPNG01000002	27826	28149	112	30.357	54.46	0.000357	DUF3021	27832	28248	139	33.813	1.74e-16		27503	27805	101	34.653	58.42	69	6.02e-12
SMU_2081	Tissierellia bacterium S5-A11	JRMZ01000015	89932	89597	114	28.07	46.49	0.000387	DUF3021	89923	89504	141	31.915	1.09e-16		90382	89945	146	33.562	57.53	100	1.01e-22
SMU_2081	Anaerococcus prevotii DSM 20548	CP001708	1794039	1794356	111	23.423	38.9	0.000403	DUF3021	1794048	1794461	139	32.374	1.09e-10		1793634	1794026	131	34.351	62.6	90	1.21e-20
SMU_2081	Fructobacillus pseudoficulneus	BBXS01000013	106360	106620	87	27.586	55.17	0.000507	DUF3021	106369	106794	142	37.324	2.32e-21		105917	106348	147	29.932	52.38	98	1.46e-11
SMU_2081	Fructobacillus pseudoficulneus	FNWS01000002	230325	230585	87	27.586	55.17	0.000508	DUF3021	230334	230759	142	37.324	6.09e-21		229882	230313	147	29.932	52.38	98	1.53e-11
SMU_2081	Peptoniphilus harei	LRQE01000034	301661	301972	104	27.885	49.04	0.000515	DUF3021	301667	302092	142	34.507	7.18e-14		301205	301642	146	31.507	57.53	100	1.65e-19
SMU_2081	Lactobacillus sp. UMNPBX2	PCZH01000052	7928	7617	104	27.885	53.85	0.000657	DUF3021	7922	7503	142	39.437	5.86e-23		8371	7949	141	29.787	50.35	98	2.07e-12
SMU_2081	Anaerococcus prevotii ACS-065-V-Col13	AEXM01000013	84960	85277	111	24.324	51.35	0.000658	DUF3021	84969	85382	139	35.971	1.21e-11		84509	84946	146	34.932	58.22	100	1.59e-21
SMU_2081	Lactobacillus salivarius	NBDY01000015	7760	7449	104	27.885	53.85	0.000667	DUF3021	7754	7335	142	39.437	2.15e-22		8203	7781	141	29.787	50.35	98	1.06e-12
SMU_2081	Lactobacillus salivarius	NBES01000037	11342	11031	104	27.885	53.85	0.000668	DUF3021	11336	10917	142	39.437	2.8e-22		11785	11363	141	29.787	50.35	98	8.49e-13
SMU_2081	Lactobacillus salivarius	NBEF01000029	6629	6318	104	27.885	53.85	0.000668	DUF3021	6623	6204	142	39.437	2.58e-22		7072	6650	141	29.787	50.35	98	1.06e-12
SMU_2081	Lactobacillus salivarius	NFLK01000001	35501	35812	104	27.885	53.85	0.00067	DUF3021	35507	35926	142	39.437	1.01e-21		35058	35480	141	29.787	50.35	98	1.29e-12
SMU_2081	Lactobacillus brevis BSO 464	CP005977	617994	617731	95	34.737	42.4	0.000688	DUF3021	617976	617560	139	38.129	7.66e-28		618437	618003	145	28.276	53.79	98	2.29e-14
SMU_2081	Anaerococcus rubeinfantis	FAVH01000003	87422	87222	69	30.435	56.52	0.000739	DUF3021	87377	87123	88	32.955	0.008		87971	87540	144	36.111	64.58	99	2.51e-25
SMU_2081	Lactobacillus salivarius	JUTI01000035	88009	87698	104	27.885	53.85	0.000758	DUF3021	88003	87584	142	38.028	6.36e-22		88452	88030	141	29.787	50.35	98	7.19e-13
SMU_2081	Lactobacillus salivarius	NBEN01000012	73566	73255	104	26.923	53.85	0.000765	DUF3021	73560	73141	142	38.028	1.29e-22		74009	73587	141	29.787	50.35	98	8.7e-13
SMU_2081	Lactobacillus fermentum	CP019032	1295	1564	95	26.316	42	0.001	DUF3021	1295	1819	175	30.857	5.25e-37		882	1289	136	30.882	55.88	92	1.24e-13
SMU_2081	Lactobacillus salivarius	NBEA01000024	57103	56903	67	31.343	61.19	0.001	DUF3021	57199	56789	139	38.129	1.13e-20		57657	57235	141	29.078	49.65	98	2.09e-12
SMU_2081	Lactobacillus salivarius	NBEC01000071	9118	8918	67	31.343	61.19	0.001	DUF3021	9214	8804	139	37.41	9.38e-21		9672	9250	141	29.078	49.65	98	3.28e-12
SMU_2081	Lactobacillus salivarius	NBEB01000077	9118	8918	67	31.343	61.19	0.001	DUF3021	9214	8804	139	37.41	9.38e-21		9672	9250	141	29.078	49.65	98	3.28e-12
SMU_2081	Lactobacillus salivarius	CP007646	1777601	1777290	104	26.923	42	0.001	DUF3021	1777595	1777176	142	40.141	2.62e-20		1778044	1777622	141	29.787	50.35	98	5.53e-12
SMU_2081	Lactobacillus salivarius	CP020858	74379	74690	104	26.923	42	0.001	DUF3021	74385	74804	142	40.141	2.7e-20		73936	74358	141	29.787	50.35	98	6.72e-12
SMU_2081	Lactobacillus salivarius DSM 20555 = ATCC 11741	ACGT01000005	54095	54295	67	31.343	61.19	0.001	DUF3021	53999	54409	139	36.691	1.11e-20		53541	53957	139	28.777	48.92	97	1.05e-11
SMU_2081	Lactobacillus salivarius	NBEJ01000017	8358	8158	67	31.343	61.19	0.001	DUF3021	8454	8044	139	36.691	9.32e-22		8912	8496	139	28.777	48.92	97	2.07e-11
SMU_2081	Lactobacillus salivarius	NBEM01000021	9403	9203	67	31.343	61.19	0.001	DUF3021	9499	9089	139	36.691	4.32e-21		9957	9541	139	28.777	48.92	97	2.11e-11
SMU_2081	Lactobacillus salivarius	NBEG01000024	10570	10370	67	31.343	61.19	0.001	DUF3021	10666	10256	139	36.691	5.68e-21		11124	10708	139	28.777	48.92	97	2.11e-11
SMU_2081	Lactobacillus salivarius	NBED01000034	8280	8080	67	31.343	61.19	0.001	DUF3021	8376	7966	139	37.41	8.38e-21		8834	8418	139	28.777	48.92	97	2.11e-11
SMU_2081	Lactobacillus salivarius	NBEK01000017	72356	72156	67	31.343	61.19	0.001	DUF3021	72452	72042	139	36.691	1.11e-20		72910	72494	139	28.777	48.92	97	2.11e-11
SMU_2081	Lactobacillus salivarius	MSCR01000028	109339	109139	67	31.343	61.19	0.001	DUF3021	109435	109025	139	36.691	1.31e-20		109893	109477	139	28.777	48.92	97	2.11e-11
SMU_2081	Lactobacillus salivarius	NBEL01000016	72420	72220	67	31.343	61.19	0.001	DUF3021	72516	72106	139	36.691	1.43e-20		72974	72558	139	28.777	48.92	97	2.11e-11
SMU_2081	Lactobacillus salivarius	NBEI01000024	81102	80902	67	31.343	61.19	0.001	DUF3021	81198	80788	139	37.41	1.78e-20		81656	81240	139	28.777	48.92	97	2.11e-11
SMU_2081	Lactobacillus salivarius	NBDZ01000019	81019	80819	67	31.343	61.19	0.001	DUF3021	81115	80705	139	37.41	1.8e-20		81573	81157	139	28.777	48.92	97	2.11e-11
SMU_2081	Lactobacillus salivarius	NBEH01000020	81019	80819	67	31.343	61.19	0.001	DUF3021	81115	80705	139	37.41	2.27e-20		81573	81157	139	28.777	48.92	97	2.11e-11
SMU_2081	Lactobacillus salivarius	NBDX01000006	76924	77124	67	31.343	61.19	0.001	DUF3021	76828	77238	139	37.41	3.87e-20		76370	76786	139	28.777	48.92	97	2.11e-11
SMU_2081	Lactobacillus salivarius	NBEO01000020	187990	187790	67	31.343	61.19	0.001	DUF3021	188086	187676	139	37.41	3.84e-20		188544	188128	139	28.777	48.92	97	2.12e-11
SMU_2081	Lactobacillus salivarius	JVAF01000088	5076	4876	67	31.343	61.19	0.001	DUF3021	5172	4762	139	37.41	6.87e-21		5630	5214	139	28.777	48.92	97	2.15e-11
SMU_2081	Lactobacillus salivarius	NDYW01000010	38169	38369	67	31.343	61.19	0.001	DUF3021	38073	38483	139	37.41	6.48e-21		37615	38031	139	28.777	48.92	97	2.44e-11
SMU_2081	Lactobacillus salivarius	NBEP01000017	28514	28714	67	31.343	61.19	0.001	DUF3021	28418	28828	139	37.41	5.94e-21		27960	28376	139	28.777	48.92	97	2.55e-11
SMU_2081	Lactobacillus salivarius	NBET01000025	70243	70043	67	31.343	61.19	0.001	DUF3021	70339	69929	139	37.41	1.71e-20		70797	70381	139	28.777	48.92	97	2.56e-11
SMU_2081	Lactobacillus salivarius	NBEV01000041	61410	61210	67	31.343	61.19	0.001	DUF3021	61506	61096	139	37.41	2.15e-20		61964	61548	139	28.777	48.92	97	2.56e-11
SMU_2081	Lactobacillus salivarius	NBEU01000019	81102	80902	67	31.343	61.19	0.001	DUF3021	81198	80788	139	37.41	2.27e-20		81656	81240	139	28.777	48.92	97	2.56e-11
SMU_2081	Lactobacillus salivarius DSM 20555 = ATCC 11741	AYYT01000009	8252	8052	67	31.343	61.19	0.001	DUF3021	8348	7938	139	36.691	5.46e-21		8806	8390	139	28.777	48.92	97	3.07e-11
SMU_2081	Lactobacillus salivarius	LXZJ01000082	9284	9084	67	31.343	61.19	0.001	DUF3021	9380	8970	139	36.691	2.64e-20		9838	9422	139	28.777	48.92	97	3.07e-11
SMU_2081	Lactobacillus salivarius	NBEQ01000029	26420	26220	67	31.343	61.19	0.001	DUF3021	26516	26106	139	36.691	6.21e-21		26974	26558	139	28.777	48.92	97	3.82e-11
SMU_2081	Fructobacillus tropaeoli	BBXT01000005	52369	52632	89	31.461	53.93	0.001	DUF3021	52378	52785	140	33.571	4.45e-22		52214	52348	45	42.222	66.67	31	2.13e-05
SMU_2081	Lactobacillus salivarius	PECX01000001	319377	319177	67	31.343	59.7	0.002	DUF3021	319473	319063	139	37.41	3.42e-19		319931	319515	139	30.216	49.64	97	3.24e-12
SMU_2081	Lactobacillus salivarius	LXZR01000048	71327	71127	67	31.343	61.19	0.002	DUF3021	71423	71013	139	37.41	1.31e-20		71881	71465	139	29.496	49.64	97	7.55e-12
SMU_2081	Lactobacillus salivarius	LXZT01000031	67615	67415	67	31.343	61.19	0.002	DUF3021	67711	67301	139	37.41	1.33e-20		68169	67753	139	29.496	49.64	97	7.55e-12
SMU_2081	Lactobacillus salivarius	LXZS01000035	36711	36911	67	31.343	61.19	0.002	DUF3021	36615	37025	139	37.41	1.33e-20		36157	36573	139	29.496	49.64	97	7.55e-12
SMU_2081	Lactobacillus salivarius	LXZQ01000034	67625	67425	67	31.343	61.19	0.002	DUF3021	67721	67311	139	37.41	1.34e-20		68179	67763	139	29.496	49.64	97	7.55e-12
SMU_2081	Lactobacillus salivarius	LXZE01000174	41674	41874	67	31.343	61.19	0.002	DUF3021	41578	41988	139	37.41	1.18e-20		41120	41536	139	29.496	49.64	97	1.03e-11
SMU_2081	Lactobacillus salivarius	LXZO01000101	31915	32115	67	31.343	61.19	0.002	DUF3021	31819	32229	139	37.41	1.27e-20		31361	31777	139	29.496	49.64	97	1.03e-11
SMU_2081	Lactobacillus salivarius	LXZD01000111	54804	55004	67	31.343	61.19	0.002	DUF3021	54708	55118	139	37.41	1.34e-20		54250	54666	139	29.496	49.64	97	1.03e-11
SMU_2081	Lactobacillus salivarius	LXZP01000012	81822	82022	67	31.343	61.19	0.002	DUF3021	81726	82136	139	37.41	1.9e-20		81268	81684	139	29.496	49.64	97	1.03e-11
SMU_2081	Lactobacillus salivarius GJ-24	AFOI01000002	130359	130559	67	31.343	61.19	0.002	DUF3021	130263	130673	139	37.41	2.88e-19		129805	130221	139	28.777	48.92	97	2.6e-11
SMU_2081	Corynebacterium uterequi	CP011546	8518	8213	104	28.846	43.5	0.002	DUF3021	8503	8093	139	27.338	1.4e-11		8988	8545	149	26.174	51.01	100	2.95e-11
SMU_2081	Oenococcus oeni AWRIB418	ALAE01000026	3116	3382	89	29.213	56.18	0.002	DUF3021	3128	3553	142	35.211	5.04e-27		2706	3110	140	28.571	52.14	92	7.17e-10
SMU_2081	Oenococcus oeni	MLMA01000003	3554	3820	89	29.213	56.18	0.002	DUF3021	3566	3991	142	35.211	2.21e-27		3144	3548	140	28.571	52.14	92	8.08e-10
SMU_2081	Oenococcus oeni	MLOX01000008	3414	3680	89	29.213	56.18	0.002	DUF3021	3426	3851	142	35.211	2.29e-27		3004	3408	140	28.571	52.14	92	8.09e-10
SMU_2081	Oenococcus oeni	MLMV01000011	2799	3065	89	29.213	56.18	0.002	DUF3021	2811	3236	142	35.211	3.31e-27		2389	2793	140	28.571	52.14	92	8.2e-10
SMU_2081	Oenococcus oeni	MLME01000013	3393	3659	89	29.213	56.18	0.002	DUF3021	3405	3830	142	35.211	3.48e-27		2983	3387	140	28.571	52.14	92	8.21e-10
SMU_2081	Oenococcus oeni	MLPJ01000011	3469	3735	89	29.213	56.18	0.002	DUF3021	3481	3906	142	35.211	3.54e-27		3059	3463	140	28.571	52.14	92	8.21e-10
SMU_2081	Oenococcus oeni	MLOU01000005	3554	3820	89	29.213	56.18	0.002	DUF3021	3566	3991	142	35.211	3.54e-27		3144	3548	140	28.571	52.14	92	8.21e-10
SMU_2081	Oenococcus oeni	MLMN01000015	4391	4657	89	29.213	56.18	0.002	DUF3021	4403	4828	142	35.211	3.92e-27		3981	4385	140	28.571	52.14	92	8.24e-10
SMU_2081	Oenococcus oeni	MLPF01000001	3326	3592	89	29.213	56.18	0.002	DUF3021	3338	3763	142	35.211	4.25e-27		2916	3320	140	28.571	52.14	92	8.25e-10
SMU_2081	Oenococcus oeni	MLOV01000004	3314	3580	89	29.213	56.18	0.002	DUF3021	3326	3751	142	35.211	5.24e-27		2904	3308	140	28.571	52.14	92	8.29e-10
SMU_2081	Oenococcus oeni	MLMU01000004	3404	3670	89	29.213	56.18	0.002	DUF3021	3416	3841	142	35.211	5.24e-27		2994	3398	140	28.571	52.14	92	8.29e-10
SMU_2081	Oenococcus oeni	MLPL01000006	3682	3948	89	29.213	56.18	0.002	DUF3021	3694	4119	142	35.211	6.96e-27		3272	3676	140	28.571	52.14	92	8.33e-10
SMU_2081	Oenococcus oeni	MLMQ01000005	3520	3786	89	29.213	56.18	0.002	DUF3021	3532	3957	142	35.211	8.09e-27		3110	3514	140	28.571	52.14	92	8.34e-10
SMU_2081	Oenococcus oeni IOEB_9805	AZKE01000003	2907	2641	89	29.213	56.18	0.002	DUF3021	2895	2470	142	35.211	2.38e-27		3317	2913	140	28.571	52.14	92	1.38e-09
SMU_2081	Oenococcus oeni IOEB_9803	AZKF01000002	9131	8865	89	29.213	56.18	0.002	DUF3021	9119	8694	142	35.211	4.97e-27		9541	9137	140	28.571	52.14	92	1.41e-09
SMU_2081	Oenococcus oeni IOEB_C28	AZLE01000004	3578	3312	89	29.213	56.18	0.002	DUF3021	3566	3141	142	35.211	2.69e-27		3988	3584	140	28.571	52.14	92	1.42e-09
SMU_2081	Oenococcus oeni IOEB_C23	AZJU01000043	64414	64148	89	29.213	56.18	0.002	DUF3021	64402	63977	142	35.211	3.75e-26		64824	64420	140	28.571	52.14	92	1.43e-09
SMU_2081	Oenococcus oeni IOEB_9304	AZKI01000002	9067	8801	89	29.213	56.18	0.002	DUF3021	9055	8630	142	35.211	4.94e-27		9477	9073	140	28.571	52.14	92	1.44e-09
SMU_2081	Oenococcus oeni IOEB_8417	AZKH01000008	9134	8868	89	29.213	56.18	0.002	DUF3021	9122	8697	142	35.211	4.97e-27		9544	9140	140	28.571	52.14	92	1.44e-09
SMU_2081	Oenococcus oeni S12	AZLH01000032	8205	8471	89	29.213	56.18	0.002	DUF3021	8217	8642	142	35.211	2.27e-26		7795	8199	140	28.571	52.14	92	1.47e-09
SMU_2081	Oenococcus oeni	MLKQ01000007	3540	3806	89	29.213	56.18	0.002	DUF3021	3552	3977	142	35.211	3.53e-27		3130	3534	140	28.571	52.14	92	1.5e-09
SMU_2081	Oenococcus oeni	MLMC01000008	3212	3478	89	29.213	56.18	0.002	DUF3021	3224	3649	142	35.211	5.25e-27		2802	3206	140	28.571	52.14	92	1.51e-09
SMU_2081	Oenococcus oeni	LCTM01000005	402744	402478	89	29.213	56.18	0.002	DUF3021	402732	402307	142	35.211	2.31e-25		403058	402750	105	30.476	54.29	71	1.65e-07
SMU_2081	Lactobacillus mellis	JXBZ01000008	27038	27316	94	31.915	58.51	0.002	DUF3021	27089	27469	127	33.858	4.2e-15		26607	27038	144	22.917	43.06	100	1.52e-06
SMU_2081	Lactobacillus uvarum DSM 19971	AZEG01000001	5338	5051	101	33.663	50.5	0.002	DUF3021	5320	4988	116	21.552	0.00015		6195	5962	78	24.359	44.87	54	0.4
SMU_2081	Floricoccus tropicus	MKIR01000012	172328	172062	94	32.979	52.13	0.003	DUF3021	172316	171894	141	42.553	5.51e-23		172765	172328	147	33.333	58.5	100	1.64e-15
SMU_2081	Lactobacillus brevis	FPCM01000187	22444	22707	95	34.737	52.63	0.003	DUF3021	22462	22878	139	38.129	2.33e-29		22001	22435	145	28.276	53.79	98	4e-15
SMU_2081	Lactobacillus brevis	FPCR01000106	4890	5153	95	34.737	52.63	0.003	DUF3021	4908	5324	139	38.129	1.82e-30		4603	4881	93	33.333	64.52	64	4.81e-15
SMU_2081	Lactobacillus brevis	FPCQ01000153	4916	5179	95	34.737	52.63	0.003	DUF3021	4934	5350	139	38.129	1.83e-30		4629	4907	93	33.333	64.52	64	4.81e-15
SMU_2081	Lactobacillus brevis	FPCL01000052	5446	5709	95	34.737	52.63	0.003	DUF3021	5464	5880	139	38.129	1.99e-30		5159	5437	93	33.333	64.52	64	4.83e-15
SMU_2081	Lactobacillus brevis	FPCO01000059	5571	5834	95	34.737	52.63	0.003	DUF3021	5589	6005	139	38.129	2.03e-30		5284	5562	93	33.333	64.52	64	4.83e-15
SMU_2081	Lactobacillus brevis	FPCN01000046	5569	5832	95	34.737	52.63	0.003	DUF3021	5587	6003	139	38.129	2.03e-30		5282	5560	93	33.333	64.52	64	4.83e-15
SMU_2081	Lactobacillus brevis	LGIX01000038	1394	1131	95	34.737	52.63	0.003	DUF3021	1376	960	139	38.129	7.25e-30		1681	1403	93	33.333	64.52	64	4.96e-15
SMU_2081	Lactobacillus brevis	JXUG01000002	87224	86961	95	34.737	52.63	0.003	DUF3021	87206	86790	139	38.129	6.68e-29		87667	87233	145	28.276	53.79	98	1.45e-14
SMU_2081	Lactobacillus brevis	CP024635	527274	527537	95	33.684	51.58	0.003	DUF3021	527292	527708	139	38.129	2.65e-27		526831	527265	145	28.276	53.79	98	3.17e-14
SMU_2081	Lactobacillus brevis	CP019743	1218533	1218270	95	33.684	40.8	0.003	DUF3021	1218515	1218099	139	38.129	4.84e-28		1218976	1218542	145	28.276	53.79	98	4e-14
SMU_2081	Lactobacillus brevis	CP015398	1413082	1412819	95	33.684	40.8	0.003	DUF3021	1413064	1412648	139	38.129	4.81e-28		1413525	1413091	145	28.276	53.79	98	4.61e-14
SMU_2081	Lactobacillus brevis	CP019734	1214340	1214077	95	33.684	40.8	0.003	DUF3021	1214322	1213906	139	38.129	4.83e-28		1214783	1214349	145	28.276	53.79	98	4.84e-14
SMU_2081	Lactobacillus buchneri ATCC 11577	ACGH01000017	8755	8411	124	29.839	51.61	0.003	DUF3021	8740	8315	142	40.845	8.2e-22		9180	8755	144	29.861	50	99	3.78e-12
SMU_2081	Lactobacillus hilgardii DSM 20176 = ATCC 8290	ACGP01000124	66381	66037	124	29.839	51.61	0.003	DUF3021	66366	65941	142	40.845	2.52e-21		66806	66381	144	29.861	50	99	3.81e-12
SMU_2081	Lactobacillus salivarius	PKGN01000009	43064	43375	104	26.923	52.88	0.003	DUF3021	43070	43489	142	38.028	2.17e-22		42621	43043	141	29.078	49.65	98	1.03e-11
SMU_2081	Lactobacillus hilgardii DSM 20176 = ATCC 8290	AZDF01000007	38999	39343	124	29.839	51.61	0.003	DUF3021	39014	39439	142	40.845	3.11e-21		38574	38999	144	29.861	50	99	1.41e-11
SMU_2081	Lactobacillus brevis	JXUF01000002	2346011	2346274	95	34.737	52.63	0.003	DUF3021	2346029	2346445	139	38.129	7.86e-28		2345799	2346002	68	32.353	63.24	47	2.94e-07
SMU_2081	Peptostreptococcus anaerobius 653-L	ADJN01000048	8489	8184	105	25.714	49.52	0.004	DUF3021	8480	8067	139	34.532	6.11e-18		8894	8502	131	33.588	64.12	90	1.76e-22
SMU_2081	Lactobacillus brevis	NFZZ01000001	313318	313581	95	33.684	51.58	0.004	DUF3021	313336	313752	139	38.129	2.99e-31		313031	313309	93	32.258	65.59	64	1.51e-14
SMU_2081	Lactobacillus brevis	JXCD01000001	1095	1358	95	33.684	51.58	0.004	DUF3021	1113	1529	139	38.129	1.21e-32		652	1086	145	27.586	54.48	98	2.54e-14
SMU_2081	Peptoniphilus urinimassiliensis	FTPC01000002	190083	189778	105	26.667	44.76	0.005	DUF3021	190074	189661	139	26.619	2.81e-15		190534	190097	146	32.877	60.96	100	1.95e-19
SMU_2081	Lactobacillus salivarius cp400	CBVR010000018	38097	38408	104	26.923	52.88	0.005	DUF3021	38103	38522	142	40.141	5.83e-22		37654	38076	141	29.787	50.35	98	6.93e-13
SMU_2081	Lactobacillus salivarius	LXZG01000143	3657	3968	104	26.923	52.88	0.005	DUF3021	3663	4082	142	40.141	1.97e-22		3214	3636	141	29.787	50.35	98	1.24e-12
SMU_2081	Lactobacillus salivarius NIAS840	AFMN01000001	742361	742050	104	26.923	52.88	0.005	DUF3021	742355	741936	142	38.732	6.77e-21		742804	742382	141	29.787	50.35	98	1.31e-12
[truncated: 2,611 more rows]
[truncated: 4 more columns]
